# Supplementary material for: Thio-NHS esters are non-innocent protein acylating reagents
Source: Nat Commun. 2025 Jul 1;16:6028. doi: 10.1038/s41467-025-60527-5 (PMC12217259; doi:10.1038/s41467-025-60527-5)
Supplement: Supplementary file 4 — Source Data [file 41467_2025_60527_MOESM4_ESM.xlsx]

## Sheet: Fig. 1c
Fig. 1c
	lysine modifications induced by SATA 1
		N-succinamide derivatives	Acetyl (K)	Acetamide derivatives
	K13	0	4276218880	13217249252
	K33	7482517	495085600	1196856567
	K97	0	295514272	3895034880
	K116	0	1627070210	10907062332
	lysine modifications induced by SATP 2
		N-succinamide derivatives	Acetyl (K)	Acetamide derivatives
	K13	4530000	0	1995600000
	K33	18718040	0	83167286
	K97	0	0	791215830
	K116	0	4115447	785656450

## Sheet: Fig. 2b
Fig. 2b
	Mass(Da)	Intensity
	10000	9.538e-09
	10001	1.566e-08
	10002	2.33e-08
	10003	1.777e-08
	10008	5.864e-08
	10009	2.694e-08
	10010	3.192e-08
	10012	5.463e-08
	10014	2.337e-08
	10015	6.787e-08
	10017	1.098e-07
	10018	1.76e-07
	10019	1.221e-07
	10024	1.809e-07
	10025	5.084e-07
	10026	1.646e-09
	10027	6.152e-07
	10028	9.545e-07
	10035	238900
	10036	226900
	10037	204800
	10038	183600
	10039	163200
	10040	141100
	10041	119900
	10042	104200
	10043	95970
	10044	95530
	10045	102700
	10046	118200
	10047	144000
	10048	175500
	10049	196900
	10050	198900
	10051	188200
	10052	174900
	10053	163200
	10054	153300
	10055	143800
	10056	133000
	10057	119900
	10058	106100
	10059	95850
	10060	93680
	10061	101400
	10062	117400
	10063	140000
	10064	170900
	10065	214100
	10066	267800
	10067	318800
	10068	345500
	10069	333400
	10070	290500
	10071	240100
	10072	202500
	10073	184600
	10074	182200
	10075	185100
	10076	185000
	10077	180600
	10078	179200
	10079	189000
	10080	213600
	10081	249000
	10082	282900
	10083	299000
	10084	287800
	10085	252800
	10086	207400
	10087	167500
	10088	141900
	10089	131100
	10090	132700
	10091	143900
	10092	159000
	10093	169700
	10094	169100
	10095	158000
	10096	144000
	10097	134700
	10098	135100
	10099	147000
	10100	170800
	10101	211000
	10102	267400
	10103	314400
	10104	311600
	10105	253600
	10106	181900
	10107	133100
	10108	111300
	10109	106200
	10110	109400
	10111	114900
	10112	119400
	10113	124400
	10114	137400
	10115	164900
	10116	203800
	10117	242200
	10118	270800
	10119	280700
	10120	262500
	10121	221600
	10122	179100
	10123	152300
	10124	146500
	10125	158700
	10126	182600
	10127	210100
	10128	235000
	10129	259000
	10130	290400
	10131	336700
	10132	395200
	10133	445400
	10134	456400
	10135	422200
	10136	374900
	10137	340600
	10138	312100
	10139	274900
	10140	230700
	10141	191800
	10142	168500
	10143	165300
	10144	181500
	10145	210100
	10146	239000
	10147	256000
	10148	253000
	10149	232200
	10150	205800
	10151	186700
	10152	180500
	10153	186600
	10154	198400
	10155	204200
	10156	195400
	10157	173500
	10158	148000
	10159	128000
	10160	116900
	10161	113300
	10162	115900
	10163	125900
	10164	144700
	10165	168200
	10166	184800
	10167	186300
	10168	175700
	10169	162200
	10170	150900
	10171	139900
	10172	126900
	10173	114000
	10174	103600
	10175	95410
	10176	89110
	10177	86810
	10178	92080
	10179	108100
	10180	137200
	10181	179700
	10182	230600
	10183	276200
	10184	298600
	10185	292600
	10186	261100
	10187	215500
	10188	179100
	10189	158600
	10190	148300
	10191	147200
	10192	154100
	10193	166400
	10194	179900
	10195	188300
	10196	187700
	10197	178700
	10198	165900
	10199	155900
	10200	152800
	10201	155700
	10202	159800
	10203	169000
	10204	189400
	10205	197700
	10206	183400
	10207	179300
	10208	195000
	10209	195700
	10210	170100
	10211	147100
	10212	135000
	10213	125200
	10214	118500
	10215	115100
	10216	115800
	10217	124700
	10218	149000
	10219	195500
	10220	263200
	10221	339000
	10222	417000
	10223	542900
	10224	617300
	10225	458200
	10226	219900
	10227	112000
	10228	90080
	10229	83950
	10230	81280
	10231	81760
	10232	87180
	10233	99980
	10234	122900
	10235	156200
	10236	191600
	10237	212200
	10238	205200
	10239	178200
	10240	153900
	10241	148000
	10242	178000
	10243	220700
	10244	212800
	10245	176900
	10246	166300
	10247	171300
	10248	178000
	10249	187200
	10250	198800
	10251	210100
	10252	218300
	10253	221500
	10254	217600
	10255	205200
	10256	185900
	10257	165300
	10258	149400
	10259	139000
	10260	134700
	10261	158800
	10262	208000
	10263	218400
	10264	184900
	10265	163300
	10266	156700
	10267	148200
	10268	140800
	10269	136900
	10270	138000
	10271	146500
	10272	161800
	10273	177500
	10274	183700
	10275	168400
	10276	134700
	10277	105400
	10278	91330
	10279	88400
	10280	119200
	10281	205000
	10282	239300
	10283	161400
	10284	100700
	10285	99880
	10286	107500
	10287	114700
	10288	121000
	10289	126000
	10290	130600
	10291	136500
	10292	137100
	10293	125100
	10294	107100
	10295	91710
	10296	82270
	10297	81800
	10298	94090
	10299	119300
	10300	154700
	10301	196100
	10302	203400
	10303	164700
	10304	138400
	10305	138900
	10306	141100
	10307	133500
	10308	115500
	10309	100000
	10310	93190
	10311	92380
	10312	96210
	10313	104500
	10314	115200
	10315	124200
	10316	127100
	10317	123600
	10318	118000
	10319	117700
	10320	146600
	10321	180500
	10322	170200
	10323	156500
	10324	166400
	10325	170600
	10326	155000
	10327	123700
	10328	94430
	10329	76200
	10330	64880
	10331	58450
	10332	58730
	10333	68020
	10334	89860
	10335	131800
	10336	201400
	10337	286500
	10338	344900
	10339	340300
	10340	289900
	10341	239200
	10342	208400
	10343	192800
	10344	178100
	10345	154200
	10346	127300
	10347	107000
	10348	96350
	10349	96740
	10350	109800
	10351	135300
	10352	165100
	10353	185900
	10354	195100
	10355	196400
	10356	179800
	10357	143500
	10358	107200
	10359	83380
	10360	72200
	10361	72660
	10362	84740
	10363	108000
	10364	139300
	10365	170600
	10366	191500
	10367	195300
	10368	183900
	10369	166700
	10370	154400
	10371	149800
	10372	144200
	10373	129300
	10374	110000
	10375	94330
	10376	83880
	10377	77170
	10378	73280
	10379	72050
	10380	73910
	10381	79110
	10382	86850
	10383	95630
	10384	104400
	10385	113500
	10386	124100
	10387	138200
	10388	155300
	10389	171300
	10390	180300
	10391	178900
	10392	167000
	10393	145900
	10394	119100
	10395	93230
	10396	75090
	10397	66690
	10398	67200
	10399	75920
	10400	92290
	10401	116100
	10402	146600
	10403	179700
	10404	208100
	10405	225900
	10406	231400
	10407	226900
	10408	216000
	10409	198500
	10410	173300
	10411	144900
	10412	120300
	10413	101900
	10414	88490
	10415	79430
	10416	74520
	10417	73890
	10418	77540
	10419	84610
	10420	93510
	10421	102500
	10422	110500
	10423	116300
	10424	118100
	10425	113300
	10426	101700
	10427	86110
	10428	70810
	10429	59650
	10430	54930
	10431	57350
	10432	66800
	10433	82420
	10434	101200
	10435	117100
	10436	123600
	10437	120000
	10438	114200
	10439	112600
	10440	114400
	10441	122400
	10442	140100
	10443	160300
	10444	170000
	10445	159700
	10446	131200
	10447	97320
	10448	70400
	10449	54730
	10450	49230
	10451	52670
	10452	66520
	10453	95060
	10454	142600
	10455	206700
	10456	269700
	10457	302400
	10458	290200
	10459	251200
	10460	215800
	10461	194800
	10462	179900
	10463	163100
	10464	143100
	10465	122600
	10466	106000
	10467	97940
	10468	100900
	10469	114700
	10470	138100
	10471	168400
	10472	198400
	10473	218700
	10474	222500
	10475	209000
	10476	184600
	10477	160200
	10478	143700
	10479	138300
	10480	145400
	10481	158100
	10482	164400
	10483	161100
	10484	148900
	10485	128800
	10486	106900
	10487	89300
	10488	78600
	10489	74660
	10490	76470
	10491	85190
	10492	107900
	10493	154700
	10494	231200
	10495	326200
	10496	392100
	10497	373000
	10498	276700
	10499	171100
	10500	103800
	10501	73850
	10502	61990
	10503	57280
	10504	61640
	10505	77720
	10506	105500
	10507	143300
	10508	185100
	10509	225000
	10510	260100
	10511	283500
	10512	283900
	10513	254900
	10514	203200
	10515	152600
	10516	120800
	10517	104300
	10518	95160
	10519	92010
	10520	97020
	10521	114000
	10522	149500
	10523	194000
	10524	224700
	10525	236000
	10526	230300
	10527	213700
	10528	213300
	10529	259700
	10530	308200
	10531	287800
	10532	232500
	10533	195500
	10534	172000
	10535	148900
	10536	122500
	10537	97410
	10538	79920
	10539	72230
	10540	73860
	10541	85020
	10542	115400
	10543	173800
	10544	252900
	10545	368500
	10546	493900
	10547	504800
	10548	376500
	10549	230800
	10550	149600
	10551	123100
	10552	120300
	10553	124500
	10554	127400
	10555	125300
	10556	119200
	10557	113300
	10558	113200
	10559	124000
	10560	151000
	10561	197100
	10562	256800
	10563	314200
	10564	342600
	10565	315400
	10566	244300
	10567	171500
	10568	119200
	10569	89230
	10570	77370
	10571	76850
	10572	84620
	10573	101100
	10574	128700
	10575	168600
	10576	216900
	10577	263800
	10578	298200
	10579	314900
	10580	314200
	10581	291800
	10582	246100
	10583	199900
	10584	175600
	10585	156500
	10586	133500
	10587	126100
	10588	133900
	10589	141500
	10590	142700
	10591	137300
	10592	129600
	10593	125000
	10594	126800
	10595	134900
	10596	145900
	10597	154500
	10598	155700
	10599	149800
	10600	141200
	10601	135200
	10602	147900
	10603	180900
	10604	187900
	10605	155200
	10606	125900
	10607	111500
	10608	98580
	10609	86640
	10610	79170
	10611	79040
	10612	88000
	10613	106000
	10614	131300
	10615	162400
	10616	196800
	10617	225300
	10618	233900
	10619	215600
	10620	181800
	10621	160300
	10622	167800
	10623	173400
	10624	157100
	10625	149500
	10626	157900
	10627	164700
	10628	167600
	10629	170000
	10630	174900
	10631	181000
	10632	182300
	10633	173500
	10634	154900
	10635	131000
	10636	107400
	10637	89400
	10638	80710
	10639	85120
	10640	110100
	10641	152400
	10642	187300
	10643	204300
	10644	212600
	10645	205900
	10646	179800
	10647	148600
	10648	125600
	10649	115000
	10650	115000
	10651	122100
	10652	130800
	10653	134500
	10654	129400
	10655	116500
	10656	100300
	10657	87120
	10658	82160
	10659	83080
	10660	84250
	10661	84070
	10662	83840
	10663	85700
	10664	91100
	10665	99970
	10666	111200
	10667	122800
	10668	132700
	10669	139300
	10670	141700
	10671	141700
	10672	142500
	10673	145900
	10674	151800
	10675	160300
	10676	168400
	10677	166500
	10678	151500
	10679	132000
	10680	114000
	10681	100500
	10682	93710
	10683	93330
	10684	97970
	10685	104200
	10686	106700
	10687	102500
	10688	92510
	10689	80400
	10690	70230
	10691	64350
	10692	63140
	10693	66500
	10694	74890
	10695	88890
	10696	108500
	10697	131300
	10698	152000
	10699	164700
	10700	167600
	10701	163200
	10702	155400
	10703	147300
	10704	140200
	10705	133700
	10706	126800
	10707	118100
	10708	106500
	10709	92840
	10710	79750
	10711	70160
	10712	65740
	10713	67040
	10714	74280
	10715	87470
	10716	108000
	10717	141000
	10718	189600
	10719	240800
	10720	264100
	10721	240900
	10722	187800
	10723	137700
	10724	108700
	10725	100600
	10726	105100
	10727	114200
	10728	128900
	10729	163300
	10730	239300
	10731	381500
	10732	615700
	10733	943800
	10734	1235000
	10735	1240000
	10736	912100
	10737	515900
	10738	265600
	10739	152700
	10740	103300
	10741	79690
	10742	69620
	10743	68000
	10744	70920
	10745	76020
	10746	85810
	10747	109300
	10748	158800
	10749	238700
	10750	331000
	10751	396400
	10752	402400
	10753	351300
	10754	275200
	10755	206100
	10756	157000
	10757	126400
	10758	111300
	10759	111300
	10760	125700
	10761	150000
	10762	176100
	10763	197200
	10764	210700
	10765	216900
	10766	215900
	10767	207800
	10768	193000
	10769	174000
	10770	154700
	10771	140200
	10772	133000
	10773	131400
	10774	131500
	10775	128800
	10776	122400
	10777	116100
	10778	116300
	10779	129100
	10780	153400
	10781	175700
	10782	186800
	10783	201200
	10784	240700
	10785	305100
	10786	366800
	10787	391600
	10788	368200
	10789	314500
	10790	253800
	10791	201600
	10792	165300
	10793	147500
	10794	145800
	10795	153600
	10796	161900
	10797	163100
	10798	156800
	10799	148800
	10800	147000
	10801	163000
	10802	205900
	10803	267700
	10804	318300
	10805	329700
	10806	300900
	10807	250300
	10808	195800
	10809	150000
	10810	119300
	10811	103300
	10812	101000
	10813	112800
	10814	137600
	10815	169700
	10816	203400
	10817	237400
	10818	270600
	10819	299500
	10820	315400
	10821	304000
	10822	263200
	10823	208300
	10824	157100
	10825	120400
	10826	100800
	10827	96210
	10828	103200
	10829	118200
	10830	137200
	10831	155800
	10832	167800
	10833	169100
	10834	161400
	10835	150700
	10836	151000
	10837	193000
	10838	243300
	10839	239700
	10840	224400
	10841	228900
	10842	221500
	10843	191500
	10844	149000
	10845	109900
	10846	83860
	10847	72420
	10848	74750
	10849	90760
	10850	117900
	10851	148100
	10852	171700
	10853	188300
	10854	210700
	10855	256900
	10856	334300
	10857	421500
	10858	469200
	10859	440500
	10860	352500
	10861	257300
	10862	191000
	10863	157700
	10864	146400
	10865	145600
	10866	147700
	10867	148200
	10868	145300
	10869	141000
	10870	140000
	10871	146000
	10872	163600
	10873	194300
	10874	227000
	10875	240800
	10876	223000
	10877	181100
	10878	135000
	10879	101200
	10880	84790
	10881	83560
	10882	93060
	10883	110300
	10884	133900
	10885	159600
	10886	179200
	10887	188500
	10888	191800
	10889	190300
	10890	178900
	10891	162300
	10892	153900
	10893	155100
	10894	155700
	10895	144500
	10896	120900
	10897	94990
	10898	75950
	10899	66450
	10900	64320
	10901	66140
	10902	71090
	10903	80920
	10904	97250
	10905	126900
	10906	154700
	10907	149400
	10908	126600
	10909	117000
	10910	122100
	10911	133200
	10912	140600
	10913	136900
	10914	122100
	10915	102700
	10916	85350
	10917	73380
	10918	67920
	10919	68950
	10920	75870
	10921	87120
	10922	99960
	10923	113300
	10924	129200
	10925	147600
	10926	164300
	10927	174400
	10928	174100
	10929	160800
	10930	135600
	10931	104600
	10932	76440
	10933	57010
	10934	47150
	10935	45190
	10936	49570
	10937	59290
	10938	72710
	10939	85970
	10940	95270
	10941	103500
	10942	122100
	10943	175300
	10944	269400
	10945	342200
	10946	332300
	10947	262800
	10948	185600
	10949	125000
	10950	83880
	10951	58030
	10952	43520
	10953	37590
	10954	38630
	10955	45780
	10956	57700
	10957	71750
	10958	85910
	10959	104500
	10960	137700
	10961	184700
	10962	217100
	10963	214100
	10964	187600
	10965	149100
	10966	111400
	10967	84640
	10968	66560
	10969	55670
	10970	52030
	10971	55520
	10972	65890
	10973	82740
	10974	104900
	10975	128900
	10976	149200
	10977	164700
	10978	178500
	10979	184500
	10980	184500
	10981	235200
	10982	338000
	10983	357600
	10984	272200
	10985	197200
	10986	153000
	10987	114000
	10988	85490
	10989	70740
	10990	68550
	10991	77610
	10992	96740
	10993	122500
	10994	148500
	10995	170400
	10996	189800
	10997	209000
	10998	224200
	10999	230600
	11000	243800
	11001	290900
	11002	313700
	11003	262200
	11004	221900
	11005	230800
	11006	242400
	11007	237300
	11008	219100
	11009	198600
	11010	182600
	11011	170500
	11012	159900
	11013	154500
	11014	168000
	11015	199000
	11016	217200
	11017	210200
	11018	192800
	11019	169300
	11020	148100
	11021	135200
	11022	117400
	11023	104400
	11024	112300
	11025	123500
	11026	127400
	11027	134100
	11028	138900
	11029	135600
	11030	131400
	11031	138500
	11032	172700
	11033	232600
	11034	279400
	11035	281300
	11036	257900
	11037	238400
	11038	224000
	11039	205500
	11040	182300
	11041	158100
	11042	137400
	11043	128400
	11044	135400
	11045	154600
	11046	170300
	11047	169700
	11048	156200
	11049	135200
	11050	113000
	11051	97110
	11052	90930
	11053	94710
	11054	107100
	11055	124200
	11056	138600
	11057	142900
	11058	135800
	11059	123500
	11060	113600
	11061	110200
	11062	115400
	11063	129300
	11064	146700
	11065	158100
	11066	157500
	11067	150600
	11068	153300
	11069	178500
	11070	220800
	11071	251400
	11072	242600
	11073	199100
	11074	150100
	11075	115500
	11076	95580
	11077	85520
	11078	84380
	11079	91070
	11080	105500
	11081	132800
	11082	174000
	11083	218400
	11084	247400
	11085	249200
	11086	229900
	11087	205300
	11088	185400
	11089	172600
	11090	166000
	11091	166100
	11092	172400
	11093	179100
	11094	178500
	11095	166900
	11096	147300
	11097	126900
	11098	112900
	11099	108400
	11100	112200
	11101	120900
	11102	131300
	11103	142100
	11104	154100
	11105	166800
	11106	176100
	11107	177700
	11108	170200
	11109	156500
	11110	141700
	11111	129700
	11112	122600
	11113	122200
	11114	131700
	11115	152500
	11116	177700
	11117	194400
	11118	195900
	11119	186300
	11120	172200
	11121	159100
	11122	152500
	11123	156300
	11124	166500
	11125	170000
	11126	159000
	11127	142400
	11128	134100
	11129	140100
	11130	162000
	11131	202700
	11132	267700
	11133	352500
	11134	425200
	11135	446400
	11136	409100
	11137	337300
	11138	259400
	11139	194000
	11140	148700
	11141	122900
	11142	112900
	11143	114800
	11144	124900
	11145	137500
	11146	147000
	11147	150400
	11148	149000
	11149	144500
	11150	138000
	11151	132600
	11152	132700
	11153	139700
	11154	151500
	11155	162500
	11156	166700
	11157	165000
	11158	164100
	11159	166700
	11160	169600
	11161	170200
	11162	169500
	11163	168300
	11164	165900
	11165	160900
	11166	151900
	11167	139000
	11168	126200
	11169	119100
	11170	120900
	11171	127000
	11172	131000
	11173	132200
	11174	131400
	11175	126900
	11176	119400
	11177	113200
	11178	112100
	11179	118300
	11180	130200
	11181	142000
	11182	149400
	11183	154400
	11184	160800
	11185	169400
	11186	180700
	11187	195200
	11188	203200
	11189	193500
	11190	173500
	11191	157900
	11192	151000
	11193	150600
	11194	151700
	11195	149900
	11196	144200
	11197	137300
	11198	132900
	11199	133600
	11200	139800
	11201	147800
	11202	149700
	11203	143000
	11204	133800
	11205	126900
	11206	122200
	11207	119200
	11208	118200
	11209	119000
	11210	122600
	11211	131200
	11212	145900
	11213	164600
	11214	181700
	11215	189700
	11216	183700
	11217	165800
	11218	145800
	11219	134200
	11220	134400
	11221	143200
	11222	154400
	11223	161800
	11224	162600
	11225	156400
	11226	144200
	11227	128600
	11228	113800
	11229	102200
	11230	94020
	11231	89350
	11232	89200
	11233	94500
	11234	104400
	11235	115800
	11236	124600
	11237	127000
	11238	122300
	11239	114700
	11240	112700
	11241	125900
	11242	166000
	11243	243400
	11244	351300
	11245	442200
	11246	450600
	11247	367400
	11248	256000
	11249	176900
	11250	140900
	11251	133100
	11252	138300
	11253	145500
	11254	148500
	11255	147500
	11256	148100
	11257	157300
	11258	182500
	11259	228900
	11260	293300
	11261	357400
	11262	394800
	11263	390200
	11264	346800
	11265	279900
	11266	209100
	11267	150700
	11268	111200
	11269	89310
	11270	81110
	11271	83840
	11272	95890
	11273	115700
	11274	141200
	11275	168600
	11276	193300
	11277	211200
	11278	220400
	11279	222400
	11280	220600
	11281	219500
	11282	222000
	11283	225600
	11284	223000
	11285	210400
	11286	191600
	11287	173700
	11288	159800
	11289	148700
	11290	139100
	11291	130900
	11292	124900
	11293	121300
	11294	119900
	11295	122000
	11296	132900
	11297	164800
	11298	230000
	11299	313900
	11300	365100
	11301	350100
	11302	291900
	11303	229500
	11304	180800
	11305	146100
	11306	121200
	11307	105100
	11308	96680
	11309	93520
	11310	94540
	11311	101600
	11312	119400
	11313	154800
	11314	214400
	11315	296700
	11316	379900
	11317	424200
	11318	404300
	11319	336500
	11320	263400
	11321	220200
	11322	207200
	11323	194900
	11324	174500
	11325	158300
	11326	146900
	11327	139300
	11328	137900
	11329	140800
	11330	146500
	11331	157400
	11332	178300
	11333	211400
	11334	251300
	11335	280300
	11336	279000
	11337	245900
	11338	200100
	11339	162500
	11340	145800
	11341	165200
	11342	208600
	11343	227400
	11344	217900
	11345	214100
	11346	217700
	11347	215700
	11348	204300
	11349	185400
	11350	164100
	11351	145500
	11352	133400
	11353	129500
	11354	133000
	11355	140900
	11356	148300
	11357	150700
	11358	145800
	11359	137100
	11360	140200
	11361	170900
	11362	197300
	11363	177500
	11364	140300
	11365	123700
	11366	121300
	11367	122500
	11368	127500
	11369	138400
	11370	156000
	11371	179400
	11372	205900
	11373	231400
	11374	251600
	11375	262800
	11376	262300
	11377	250800
	11378	233900
	11379	222700
	11380	236800
	11381	269200
	11382	257100
	11383	190900
	11384	144400
	11385	141700
	11386	157400
	11387	181800
	11388	215000
	11389	254700
	11390	292300
	11391	314900
	11392	312700
	11393	286100
	11394	244300
	11395	199500
	11396	160800
	11397	132500
	11398	116400
	11399	115300
	11400	140000
	11401	187900
	11402	209400
	11403	178200
	11404	144300
	11405	136100
	11406	134800
	11407	129300
	11408	121600
	11409	115200
	11410	112500
	11411	114400
	11412	119700
	11413	125300
	11414	128200
	11415	127500
	11416	124400
	11417	120800
	11418	118400
	11419	117600
	11420	118700
	11421	120900
	11422	121800
	11423	117100
	11424	107600
	11425	100800
	11426	99360
	11427	100400
	11428	104200
	11429	114200
	11430	134500
	11431	166900
	11432	207100
	11433	242800
	11434	259700
	11435	250000
	11436	218500
	11437	180200
	11438	152100
	11439	146200
	11440	167000
	11441	216300
	11442	291800
	11443	370300
	11444	419000
	11445	430400
	11446	423000
	11447	424200
	11448	458400
	11449	532900
	11450	615000
	11451	636300
	11452	558700
	11453	423800
	11454	301600
	11455	220300
	11456	169500
	11457	135700
	11458	114500
	11459	105700
	11460	108100
	11461	119400
	11462	137000
	11463	162200
	11464	201800
	11465	260600
	11466	325800
	11467	363700
	11468	348500
	11469	290700
	11470	222900
	11471	169700
	11472	137700
	11473	124000
	11474	123800
	11475	132100
	11476	143700
	11477	153400
	11478	157500
	11479	155500
	11480	150400
	11481	146900
	11482	149300
	11483	159500
	11484	177200
	11485	199300
	11486	219700
	11487	232200
	11488	231700
	11489	216500
	11490	189200
	11491	156700
	11492	126700
	11493	104200
	11494	91380
	11495	88720
	11496	95220
	11497	109500
	11498	130200
	11499	156100
	11500	187300
	11501	226000
	11502	272300
	11503	322100
	11504	368000
	11505	401400
	11506	415100
	11507	406900
	11508	380700
	11509	343100
	11510	300800
	11511	259000
	11512	221100
	11513	189500
	11514	165800
	11515	150700
	11516	144200
	11517	145700
	11518	155900
	11519	175900
	11520	206700
	11521	247700
	11522	293200
	11523	332500
	11524	356500
	11525	362100
	11526	349000
	11527	317500
	11528	274200
	11529	229800
	11530	193200
	11531	170000
	11532	160700
	11533	160700
	11534	165000
	11535	170200
	11536	176500
	11537	186600
	11538	202600
	11539	223500
	11540	245100
	11541	260700
	11542	264400
	11543	254700
	11544	233500
	11545	204700
	11546	173500
	11547	145100
	11548	123200
	11549	108100
	11550	100600
	11551	102900
	11552	117000
	11553	141500
	11554	165400
	11555	174900
	11556	170600
	11557	161600
	11558	151800
	11559	142100
	11560	135700
	11561	136400
	11562	145000
	11563	159000
	11564	173300
	11565	181600
	11566	179300
	11567	166900
	11568	151700
	11569	142500
	11570	140600
	11571	143300
	11572	152600
	11573	167900
	11574	182500
	11575	191300
	11576	193600
	11577	192600
	11578	192400
	11579	197000
	11580	209900
	11581	234600
	11582	272800
	11583	318400
	11584	353200
	11585	356600
	11586	325900
	11587	277000
	11588	221600
	11589	168000
	11590	129900
	11591	111400
	11592	107500
	11593	116000
	11594	135200
	11595	161400
	11596	192500
	11597	228100
	11598	259400
	11599	270600
	11600	253500
	11601	217400
	11602	180700
	11603	154800
	11604	140700
	11605	134300
	11606	132800
	11607	135600
	11608	144300
	11609	161800
	11610	189600
	11611	223300
	11612	252300
	11613	264900
	11614	258400
	11615	253800
	11616	262700
	11617	240600
	11618	178100
	11619	133200
	11620	120100
	11621	117900
	11622	121500
	11623	129700
	11624	143800
	11625	172700
	11626	240000
	11627	366400
	11628	506700
	11629	551400
	11630	459600
	11631	314100
	11632	208800
	11633	164200
	11634	154100
	11635	152200
	11636	145700
	11637	133000
	11638	121400
	11639	121500
	11640	129800
	11641	140300
	11642	165900
	11643	216500
	11644	285400
	11645	341800
	11646	340300
	11647	281700
	11648	211100
	11649	158900
	11650	131000
	11651	123800
	11652	129500
	11653	141300
	11654	154200
	11655	165000
	11656	172100
	11657	174400
	11658	172000
	11659	171000
	11660	188000
	11661	205400
	11662	193000
	11663	194900
	11664	245500
	11665	275800
	11666	237300
	11667	183100
	11668	155100
	11669	144600
	11670	142900
	11671	147400
	11672	156500
	11673	168000
	11674	179500
	11675	187300
	11676	187200
	11677	178200
	11678	164600
	11679	152700
	11680	148600
	11681	153400
	11682	162300
	11683	174000
	11684	180100
	11685	172500
	11686	162400
	11687	155700
	11688	148300
	11689	140000
	11690	132600
	11691	128700
	11692	129000
	11693	132300
	11694	136100
	11695	138200
	11696	137500
	11697	135200
	11698	133500
	11699	135300
	11700	143600
	11701	163100
	11702	195500
	11703	237900
	11704	288700
	11705	344300
	11706	386200
	11707	395700
	11708	377400
	11709	344800
	11710	309100
	11711	279800
	11712	260900
	11713	250000
	11714	242100
	11715	234200
	11716	227000
	11717	222100
	11718	219200
	11719	217800
	11720	217900
	11721	218500
	11722	217200
	11723	212700
	11724	206500
	11725	200500
	11726	195800
	11727	194300
	11728	198200
	11729	206900
	11730	215900
	11731	218800
	11732	211200
	11733	195300
	11734	177000
	11735	161300
	11736	150200
	11737	144000
	11738	143300
	11739	148800
	11740	161000
	11741	181700
	11742	213700
	11743	250500
	11744	269800
	11745	257100
	11746	224200
	11747	190000
	11748	162900
	11749	143600
	11750	130900
	11751	123900
	11752	121600
	11753	121900
	11754	122000
	11755	119300
	11756	113300
	11757	106600
	11758	103600
	11759	110200
	11760	131900
	11761	172300
	11762	228500
	11763	288400
	11764	337400
	11765	366000
	11766	371500
	11767	355600
	11768	325400
	11769	289100
	11770	250500
	11771	212600
	11772	180200
	11773	157400
	11774	144400
	11775	139100
	11776	138000
	11777	137800
	11778	137700
	11779	139300
	11780	145900
	11781	161200
	11782	188400
	11783	227600
	11784	274300
	11785	319400
	11786	351400
	11787	357300
	11788	330300
	11789	277600
	11790	219500
	11791	174400
	11792	147900
	11793	137300
	11794	138300
	11795	147000
	11796	158300
	11797	166700
	11798	169600
	11799	169100
	11800	170300
	11801	179500
	11802	197700
	11803	220400
	11804	245900
	11805	269300
	11806	276500
	11807	255900
	11808	213100
	11809	169200
	11810	139500
	11811	123600
	11812	115900
	11813	112700
	11814	112000
	11815	113400
	11816	118300
	11817	129300
	11818	151000
	11819	186800
	11820	232800
	11821	277400
	11822	306800
	11823	307400
	11824	274800
	11825	229600
	11826	194200
	11827	168900
	11828	147000
	11829	128100
	11830	114500
	11831	108400
	11832	110900
	11833	122700
	11834	143300
	11835	170400
	11836	199400
	11837	224900
	11838	241800
	11839	247700
	11840	244200
	11841	237600
	11842	238900
	11843	252200
	11844	269400
	11845	287300
	11846	297600
	11847	288500
	11848	269100
	11849	249500
	11850	227700
	11851	204300
	11852	182000
	11853	162600
	11854	147400
	11855	138100
	11856	134800
	11857	137200
	11858	144800
	11859	157300
	11860	174800
	11861	198600
	11862	229700
	11863	262000
	11864	280800
	11865	272300
	11866	239700
	11867	199600
	11868	163400
	11869	134000
	11870	113100
	11871	102400
	11872	103000
	11873	114300
	11874	133600
	11875	155300
	11876	171500
	11877	177500
	11878	175300
	11879	171600
	11880	173300
	11881	186100
	11882	210700
	11883	230500
	11884	223700
	11885	194200
	11886	163100
	11887	138500
	11888	118100
	11889	101700
	11890	91140
	11891	87690
	11892	92110
	11893	105200
	11894	127900
	11895	160400
	11896	199900
	11897	238800
	11898	267200
	11899	277600
	11900	269200
	11901	249500
	11902	229700
	11903	218800
	11904	215900
	11905	213100
	11906	206800
	11907	200200
	11908	195600
	11909	192000
	11910	187800
	11911	182000
	11912	174500
	11913	166400
	11914	159800
	11915	156500
	11916	157900
	11917	164600
	11918	177300
	11919	198600
	11920	233000
	11921	284800
	11922	352900
	11923	425200
	11924	477700
	11925	483900
	11926	439900
	11927	371800
	11928	306500
	11929	250500
	11930	203000
	11931	167600
	11932	146500
	11933	136300
	11934	132500
	11935	132400
	11936	135700
	11937	142300
	11938	152300
	11939	165100
	11940	178900
	11941	190700
	11942	199300
	11943	205700
	11944	209100
	11945	203300
	11946	183500
	11947	153800
	11948	124800
	11949	105200
	11950	97860
	11951	102600
	11952	117900
	11953	141500
	11954	169200
	11955	195400
	11956	213000
	11957	218200
	11958	214300
	11959	208800
	11960	207000
	11961	208500
	11962	210800
	11963	211600
	11964	209500
	11965	203600
	11966	193000
	11967	178600
	11968	163700
	11969	151500
	11970	143800
	11971	141200
	11972	144800
	11973	154600
	11974	170100
	11975	189500
	11976	210500
	11977	231100
	11978	250800
	11979	269300
	11980	285300
	11981	299000
	11982	313100
	11983	328500
	11984	339400
	11985	334700
	11986	310600
	11987	277600
	11988	249600
	11989	232300
	11990	223600
	11991	219200
	11992	214800
	11993	206400
	11994	192300
	11995	173200
	11996	151900
	11997	132400
	11998	119100
	11999	114900
	12000	121000
	12001	137800
	12002	165100
	12003	198200
	12004	227100
	12005	241200
	12006	236700
	12007	217800
	12008	191500
	12009	164500
	12010	142100
	12011	128200
	12012	124700
	12013	131600
	12014	147300
[truncated: 7,985 more rows]

## Sheet: Fig. 2c
Fig. 2c
	Mass(Da)	Intensity
	10000	2.425e-05
	10001	4.4e-05
	10002	7.918e-05
	10003	3.558e-05
	10006	4.261e-05
	10007	4.886e-07
	10013	6.924e-06
	10014	4.406e-05
	10015	6.422e-05
	10016	9.543e-05
	10017	3.615e-05
	10018	1.772e-07
	10026	11560
	10027	14100
	10028	19650
	10029	25780
	10030	28970
	10031	28220
	10032	26090
	10033	25570
	10034	26980
	10035	31650
	10036	35450
	10037	29260
	10038	21560
	10039	24740
	10040	32770
	10041	34580
	10042	28260
	10043	19840
	10044	13900
	10045	10530
	10046	8698
	10047	7736
	10048	7772
	10049	14340
	10050	35480
	10051	49380
	10052	35660
	10053	20190
	10054	16950
	10055	15800
	10056	14200
	10057	12320
	10058	10500
	10059	9075
	10060	8274
	10061	8020
	10062	8025
	10063	8119
	10064	8567
	10065	10640
	10066	27780
	10067	60960
	10068	70410
	10069	47660
	10070	29230
	10071	22360
	10072	16800
	10073	12260
	10074	9401
	10075	8061
	10076	7947
	10077	9106
	10078	12140
	10079	19140
	10080	32870
	10081	65240
	10082	90770
	10083	67840
	10084	31560
	10085	16550
	10086	10660
	10087	7232
	10088	5433
	10089	5035
	10090	6447
	10091	11100
	10092	20150
	10093	30960
	10094	37120
	10095	35030
	10096	28030
	10097	24260
	10098	31000
	10099	36420
	10100	26650
	10101	15580
	10102	13890
	10103	15510
	10104	15530
	10105	13350
	10106	11510
	10107	11220
	10108	11850
	10109	12480
	10110	12440
	10111	11750
	10112	11280
	10113	11400
	10114	14640
	10115	17560
	10116	14570
	10117	12890
	10118	15090
	10119	16080
	10120	14950
	10121	12890
	10122	11340
	10123	10640
	10124	10490
	10125	10200
	10126	9390
	10127	8652
	10128	9411
	10129	13630
	10130	22570
	10131	36570
	10132	47550
	10133	44350
	10134	32420
	10135	22600
	10136	16570
	10137	12590
	10138	9739
	10139	8375
	10140	8646
	10141	9859
	10142	11450
	10143	14020
	10144	19890
	10145	55580
	10146	94960
	10147	79730
	10148	51750
	10149	41290
	10150	30510
	10151	21780
	10152	16120
	10153	12840
	10154	11100
	10155	9984
	10156	9065
	10157	8389
	10158	8101
	10159	8388
	10160	9397
	10161	11460
	10162	33990
	10163	60660
	10164	47750
	10165	25780
	10166	21630
	10167	19040
	10168	14830
	10169	10850
	10170	8047
	10171	6465
	10172	5808
	10173	5890
	10174	6589
	10175	7563
	10176	8436
	10177	13250
	10178	25160
	10179	29560
	10180	19810
	10181	13090
	10182	13600
	10183	14550
	10184	14890
	10185	14380
	10186	13400
	10187	12550
	10188	12090
	10189	11880
	10190	11890
	10191	12550
	10192	14350
	10193	17240
	10194	21070
	10195	23900
	10196	22230
	10197	16940
	10198	12310
	10199	9859
	10200	8747
	10201	8294
	10202	8144
	10203	8180
	10204	8592
	10205	9705
	10206	12740
	10207	17270
	10208	20020
	10209	19910
	10210	18010
	10211	15120
	10212	12260
	10213	10440
	10214	10100
	10215	10800
	10216	11740
	10217	12600
	10218	14390
	10219	19580
	10220	30090
	10221	42890
	10222	49750
	10223	83360
	10224	111500
	10225	64960
	10226	20790
	10227	19100
	10228	19000
	10229	16320
	10230	12520
	10231	9565
	10232	8200
	10233	8593
	10234	10840
	10235	14960
	10236	20390
	10237	25380
	10238	27450
	10239	26110
	10240	25460
	10241	32340
	10242	35620
	10243	25690
	10244	21340
	10245	28160
	10246	34650
	10247	35730
	10248	30860
	10249	23760
	10250	17970
	10251	14540
	10252	12800
	10253	12150
	10254	12770
	10255	15200
	10256	20930
	10257	30990
	10258	40850
	10259	43480
	10260	39170
	10261	34890
	10262	35730
	10263	40710
	10264	43790
	10265	39290
	10266	28520
	10267	18050
	10268	11900
	10269	9657
	10270	10050
	10271	11980
	10272	14380
	10273	16920
	10274	18600
	10275	18340
	10276	16490
	10277	13860
	10278	10840
	10279	7809
	10280	5513
	10281	4530
	10282	5091
	10283	7827
	10284	13740
	10285	21700
	10286	26620
	10287	25660
	10288	22500
	10289	20240
	10290	46680
	10291	75040
	10292	46520
	10293	14640
	10294	12740
	10295	12680
	10296	11260
	10297	9716
	10298	8843
	10299	8492
	10300	8473
	10301	8717
	10302	8987
	10303	15310
	10304	26420
	10305	65540
	10306	122200
	10307	105300
	10308	40120
	10309	14870
	10310	16280
	10311	17160
	10312	16650
	10313	15040
	10314	13250
	10315	11920
	10316	11280
	10317	11380
	10318	12130
	10319	13380
	10320	16010
	10321	25520
	10322	73570
	10323	123100
	10324	91260
	10325	34080
	10326	18260
	10327	20030
	10328	21470
	10329	19950
	10330	16130
	10331	12150
	10332	9452
	10333	8151
	10334	7799
	10335	8341
	10336	13600
	10337	46320
	10338	80170
	10339	61370
	10340	29340
	10341	20570
	10342	17520
	10343	14240
	10344	11560
	10345	9961
	10346	9149
	10347	8881
	10348	9245
	10349	11260
	10350	19010
	10351	30280
	10352	31390
	10353	21220
	10354	16920
	10355	25370
	10356	29440
	10357	20680
	10358	13250
	10359	10850
	10360	8990
	10361	8123
	10362	8152
	10363	8965
	10364	11180
	10365	16920
	10366	25160
	10367	28190
	10368	22640
	10369	15290
	10370	12170
	10371	18400
	10372	27220
	10373	22930
	10374	13440
	10375	11240
	10376	12660
	10377	14340
	10378	16290
	10379	18480
	10380	20440
	10381	21280
	10382	20470
	10383	18280
	10384	15270
	10385	12260
	10386	10340
	10387	10400
	10388	14680
	10389	34560
	10390	55640
	10391	51490
	10392	39430
	10393	30750
	10394	19880
	10395	12130
	10396	8836
	10397	7982
	10398	8063
	10399	8432
	10400	9153
	10401	12950
	10402	27360
	10403	50320
	10404	59540
	10405	46850
	10406	31770
	10407	28470
	10408	28860
	10409	24420
	10410	22960
	10411	24370
	10412	21530
	10413	16090
	10414	11630
	10415	9614
	10416	9893
	10417	12320
	10418	16310
	10419	19860
	10420	20450
	10421	18090
	10422	16100
	10423	20350
	10424	26540
	10425	25820
	10426	23150
	10427	20580
	10428	16520
	10429	15260
	10430	18030
	10431	21800
	10432	23440
	10433	22940
	10434	22180
	10435	21400
	10436	19270
	10437	15640
	10438	12060
	10439	9891
	10440	9398
	10441	10440
	10442	12960
	10443	16960
	10444	21930
	10445	25910
	10446	26040
	10447	21380
	10448	14550
	10449	9178
	10450	6686
	10451	6677
	10452	8459
	10453	11230
	10454	13800
	10455	14940
	10456	14450
	10457	13310
	10458	12390
	10459	11840
	10460	11650
	10461	11870
	10462	12170
	10463	12150
	10464	11900
	10465	11720
	10466	11680
	10467	11900
	10468	13070
	10469	16410
	10470	23120
	10471	32220
	10472	38880
	10473	38910
	10474	33670
	10475	27290
	10476	21840
	10477	17170
	10478	13370
	10479	11370
	10480	11520
	10481	13160
	10482	15180
	10483	16520
	10484	16730
	10485	16270
	10486	15510
	10487	14100
	10488	12320
	10489	11560
	10490	12770
	10491	15320
	10492	17830
	10493	20840
	10494	27570
	10495	36930
	10496	38810
	10497	28900
	10498	17120
	10499	11080
	10500	8967
	10501	8858
	10502	12350
	10503	21310
	10504	31300
	10505	33510
	10506	27340
	10507	20620
	10508	18370
	10509	21200
	10510	28240
	10511	35320
	10512	36500
	10513	31210
	10514	24440
	10515	20120
	10516	18690
	10517	18630
	10518	18210
	10519	17030
	10520	15710
	10521	14680
	10522	13850
	10523	13170
	10524	12610
	10525	12240
	10526	12450
	10527	13400
	10528	15340
	10529	24880
	10530	50560
	10531	67700
	10532	50010
	10533	24610
	10534	14670
	10535	11800
	10536	10290
	10537	9727
	10538	10120
	10539	11120
	10540	12280
	10541	13490
	10542	14960
	10543	17290
	10544	20940
	10545	39870
	10546	87790
	10547	106600
	10548	59220
	10549	16580
	10550	8549
	10551	8549
	10552	9903
	10553	12200
	10554	14640
	10555	16040
	10556	15920
	10557	14910
	10558	13810
	10559	13510
	10560	19730
	10561	57170
	10562	104600
	10563	93030
	10564	43820
	10565	17850
	10566	12140
	10567	9759
	10568	8003
	10569	7109
	10570	7140
	10571	8065
	10572	9930
	10573	12620
	10574	16170
	10575	21290
	10576	27200
	10577	31900
	10578	48810
	10579	68470
	10580	53540
	10581	23110
	10582	11570
	10583	11190
	10584	11830
	10585	12590
	10586	13250
	10587	13380
	10588	12680
	10589	12090
	10590	14500
	10591	19600
	10592	22540
	10593	24620
	10594	39920
	10595	58610
	10596	46800
	10597	18770
	10598	7346
	10599	6866
	10600	6753
	10601	6726
	10602	6968
	10603	8033
	10604	10140
	10605	12500
	10606	13760
	10607	13600
	10608	14480
	10609	28380
	10610	59660
	10611	67600
	10612	36200
	10613	12290
	10614	8439
	10615	7637
	10616	7507
	10617	7605
	10618	8153
	10619	9501
	10620	11570
	10621	13810
	10622	15500
	10623	16090
	10624	15640
	10625	15970
	10626	21810
	10627	28650
	10628	24430
	10629	14640
	10630	10520
	10631	10170
	10632	10200
	10633	10470
	10634	10810
	10635	10980
	10636	10960
	10637	10770
	10638	10460
	10639	10380
	10640	11560
	10641	16120
	10642	27490
	10643	46800
	10644	56330
	10645	43860
	10646	28680
	10647	21070
	10648	15980
	10649	12400
	10650	9744
	10651	7889
	10652	6815
	10653	6409
	10654	6633
	10655	7561
	10656	9607
	10657	14090
	10658	22100
	10659	29300
	10660	29230
	10661	32040
	10662	37350
	10663	26580
	10664	11780
	10665	8061
	10666	8789
	10667	10130
	10668	12080
	10669	14560
	10670	16960
	10671	18530
	10672	19050
	10673	19020
	10674	19140
	10675	19720
	10676	20390
	10677	24460
	10678	27350
	10679	20890
	10680	13880
	10681	11790
	10682	10940
	10683	11050
	10684	12140
	10685	13820
	10686	15180
	10687	15550
	10688	14960
	10689	13850
	10690	12570
	10691	11290
	10692	10230
	10693	9539
	10694	9266
	10695	9365
	10696	9836
	10697	10720
	10698	11960
	10699	13220
	10700	14120
	10701	14500
	10702	14740
	10703	15480
	10704	17130
	10705	19380
	10706	21080
	10707	21060
	10708	19390
	10709	17060
	10710	14810
	10711	13080
	10712	12250
	10713	12570
	10714	13960
	10715	15960
	10716	18020
	10717	20380
	10718	24730
	10719	31360
	10720	33680
	10721	25900
	10722	14570
	10723	8707
	10724	9503
	10725	16670
	10726	30010
	10727	43680
	10728	51060
	10729	54330
	10730	59630
	10731	67070
	10732	74180
	10733	91520
	10734	122000
	10735	124600
	10736	81760
	10737	39930
	10738	24340
	10739	22130
	10740	25540
	10741	31570
	10742	35810
	10743	35630
	10744	31960
	10745	27070
	10746	23380
	10747	23290
	10748	28770
	10749	42430
	10750	68030
	10751	103600
	10752	128300
	10753	117400
	10754	79730
	10755	47760
	10756	33800
	10757	29190
	10758	27160
	10759	26740
	10760	27600
	10761	28540
	10762	28690
	10763	28510
	10764	29180
	10765	31580
	10766	35310
	10767	38630
	10768	39810
	10769	38320
	10770	35200
	10771	31930
	10772	29110
	10773	26600
	10774	24350
	10775	22480
	10776	21240
	10777	21000
	10778	22200
	10779	26070
	10780	33240
	10781	39840
	10782	42290
	10783	41880
	10784	39220
	10785	34450
	10786	29110
	10787	24640
	10788	22040
	10789	21330
	10790	21500
	10791	21600
	10792	21790
	10793	22940
	10794	25450
	10795	28280
	10796	29010
	10797	26530
	10798	23360
	10799	20930
	10800	19050
	10801	19300
	10802	22010
	10803	26500
	10804	32920
	10805	37620
	10806	34870
	10807	26010
	10808	17470
	10809	12490
	10810	10850
	10811	11660
	10812	14820
	10813	21300
	10814	35130
	10815	50730
	10816	52700
	10817	46170
	10818	46760
	10819	51160
	10820	47410
	10821	34700
	10822	21730
	10823	13750
	10824	10210
	10825	9400
	10826	10110
	10827	11790
	10828	14250
	10829	17540
	10830	21640
	10831	26240
	10832	31790
	10833	42910
	10834	64630
	10835	85830
	10836	81970
	10837	53450
	10838	29010
	10839	20850
	10840	19410
	10841	18190
	10842	17120
	10843	17360
	10844	18790
	10845	19690
	10846	19060
	10847	18250
	10848	18870
	10849	22170
	10850	29040
	10851	34770
	10852	32080
	10853	23220
	10854	16340
	10855	13450
	10856	12340
	10857	11960
	10858	12410
	10859	13750
	10860	15410
	10861	16370
	10862	16160
	10863	15220
	10864	14340
	10865	13940
	10866	14160
	10867	14870
	10868	15720
	10869	16050
	10870	15510
	10871	14610
	10872	14200
	10873	14360
	10874	14210
	10875	13090
	10876	11350
	10877	9910
	10878	9471
	10879	10120
	10880	11370
	10881	12400
	10882	12640
	10883	12300
	10884	12030
	10885	12270
	10886	12990
	10887	13660
	10888	13670
	10889	12820
	10890	11580
	10891	10750
	10892	10760
	10893	11300
	10894	11620
	10895	10980
	10896	9423
	10897	7756
	10898	6789
	10899	6860
	10900	7972
	10901	9821
	10902	11800
	10903	13440
	10904	14580
	10905	14940
	10906	14460
	10907	13580
	10908	12960
	10909	12880
	10910	13270
	10911	13960
	10912	15060
	10913	16890
	10914	19310
	10915	21060
	10916	20770
	10917	18540
	10918	15670
	10919	13190
	10920	11340
	10921	9862
	10922	8576
	10923	7642
	10924	7225
	10925	7207
	10926	7444
	10927	7969
	10928	8464
	10929	8038
	10930	6712
	10931	5823
	10932	5860
	10933	6139
	10934	6245
	10935	6115
	10936	5889
	10937	5893
	10938	6240
	10939	6660
	10940	6773
	10941	6569
	10942	6488
	10943	7294
	10944	10580
	10945	16340
	10946	19250
	10947	15490
	10948	9722
	10949	6707
	10950	5602
	10951	4811
	10952	4230
	10953	4043
	10954	4280
	10955	4775
	10956	5359
	10957	6040
	10958	6934
	10959	8070
	10960	9589
	10961	12420
	10962	16770
	10963	19650
	10964	18780
	10965	16740
	10966	15960
	10967	15350
	10968	13560
	10969	11000
	10970	8869
	10971	7724
	10972	7370
	10973	7409
	10974	7704
	10975	8511
	10976	10440
	10977	14020
	10978	18730
	10979	22870
	10980	25290
	10981	26120
	10982	25470
	10983	22610
	10984	17720
	10985	12970
	10986	10210
	10987	9943
	10988	12580
	10989	18190
	10990	24990
	10991	32010
	10992	40720
	10993	48270
	10994	49730
	10995	49820
	10996	57540
	10997	66790
	10998	61280
	10999	42300
	11000	26420
	11001	20330
	11002	21360
	11003	27870
	11004	36640
	11005	41150
	11006	38160
	11007	31260
	11008	25810
	11009	24180
	11010	25990
	11011	30260
	11012	36150
	11013	41760
	11014	43900
	11015	41740
	11016	37370
	11017	36430
	11018	36610
	11019	28850
	11020	20560
	11021	19820
	11022	22600
	11023	26650
	11024	32310
	11025	38430
	11026	41070
	11027	37230
	11028	29070
	11029	21640
	11030	17580
	11031	16510
	11032	17660
	11033	20690
	11034	25160
	11035	31060
	11036	41080
	11037	46930
	11038	39410
	11039	29960
	11040	24690
	11041	20350
	11042	17710
	11043	17120
	11044	18700
	11045	22120
	11046	25990
	11047	28330
	11048	28170
	11049	26440
	11050	24600
	11051	23030
	11052	21190
	11053	18810
	11054	16270
	11055	14210
	11056	13160
	11057	12970
	11058	13030
	11059	13380
	11060	14980
	11061	18330
	11062	22780
	11063	26760
	11064	28890
	11065	28690
	11066	26420
	11067	22990
	11068	19300
	11069	15690
	11070	12600
	11071	10610
	11072	9918
	11073	10410
	11074	11910
	11075	14020
	11076	16200
	11077	18340
	11078	20560
	11079	22740
	11080	24350
	11081	24780
	11082	24310
	11083	23850
	11084	24000
	11085	26070
	11086	35170
	11087	53400
	11088	63290
	11089	50400
	11090	31190
	11091	23770
	11092	27490
	11093	34460
	11094	37340
	11095	33320
	11096	25310
	11097	18240
	11098	14320
	11099	13100
	11100	13430
	11101	15100
	11102	21540
	11103	37410
	11104	52810
	11105	48590
	11106	29810
	11107	17090
	11108	14470
	11109	15760
	11110	18020
	11111	20090
	11112	20990
	11113	20510
	11114	19130
	11115	17380
	11116	15830
	11117	14770
	11118	13710
	11119	12610
	11120	12140
	11121	12940
	11122	16390
	11123	24700
	11124	37460
	11125	47650
	11126	47440
	11127	38670
	11128	29520
	11129	24550
	11130	23410
	11131	24050
	11132	24900
	11133	24770
	11134	22470
	11135	18230
	11136	14040
	11137	11330
	11138	10530
	11139	11550
	11140	13760
	11141	15810
	11142	16200
	11143	14610
	11144	12220
	11145	10350
	11146	9289
	11147	8687
	11148	8150
	11149	7455
	11150	6744
	11151	6599
	11152	7673
	11153	10260
	11154	14090
	11155	18300
	11156	21600
	11157	22840
	11158	21540
	11159	18090
	11160	13750
	11161	9933
	11162	7258
	11163	5600
	11164	4756
	11165	4699
	11166	5599
	11167	7929
	11168	12350
	11169	18370
	11170	22900
	11171	22790
	11172	19220
	11173	17160
	11174	18680
	11175	19540
	11176	17020
	11177	13440
	11178	11030
	11179	10170
	11180	10720
	11181	12310
	11182	14060
	11183	15000
	11184	14720
	11185	13670
	11186	12470
	11187	11470
	11188	11050
	11189	11090
	11190	10980
	11191	10600
	11192	9928
	11193	9065
	11194	8457
	11195	8305
	11196	8626
	11197	9453
	11198	10680
	11199	11860
	11200	12240
	11201	11430
	11202	9995
	11203	8783
	11204	7982
	11205	7407
	11206	7114
	11207	7206
	11208	7657
	11209	8443
	11210	9638
	11211	11800
	11212	16120
	11213	21710
	11214	24260
	11215	22010
	11216	18060
	11217	14690
	11218	12320
	11219	12500
	11220	14920
	11221	15210
	11222	12540
	11223	10430
	11224	9742
	11225	9749
	11226	10360
	11227	11370
	11228	12550
	11229	13950
	11230	15540
	11231	16480
	11232	15880
	11233	14130
	11234	12490
	11235	11820
	11236	12040
	11237	12270
	11238	11940
	11239	11870
	11240	14010
	11241	20560
	11242	33260
	11243	50600
	11244	64290
	11245	63920
	11246	48980
	11247	30330
	11248	17300
	11249	10810
	11250	8186
	11251	7588
	11252	8489
	11253	11070
	11254	15390
	11255	20270
	11256	23530
	11257	24550
	11258	26330
	11259	33730
	11260	48030
	11261	62280
	11262	65500
	11263	54340
	11264	36360
	11265	21070
	11266	12050
	11267	7870
	11268	6271
	11269	6276
	11270	8122
	11271	12870
	11272	22320
	11273	38830
	11274	59900
	11275	73270
	11276	69590
	11277	55110
	11278	41500
	11279	33230
	11280	29090
	11281	27150
	11282	26230
	11283	25250
	11284	23080
	11285	19390
	11286	15220
	11287	12150
	11288	11500
	11289	12840
	11290	13640
	11291	13680
	11292	14390
	11293	15360
	11294	15800
	11295	15550
	11296	14660
	11297	13440
	11298	12480
	11299	12260
	11300	12400
	11301	11820
	11302	10320
	11303	9037
	11304	8999
	11305	10680
	11306	14060
	11307	18450
	11308	22740
	11309	25310
	11310	25010
	11311	22800
	11312	20960
	11313	20720
	11314	22030
	11315	24320
	11316	26000
	11317	25000
	11318	21070
	11319	16240
	11320	12420
	11321	10110
	11322	9003
	11323	8766
	11324	9255
	11325	10570
	11326	12860
	11327	16460
	11328	21390
	11329	26440
	11330	29840
	11331	30450
	11332	28500
	11333	25280
	11334	21700
	11335	17920
	11336	14130
	11337	10950
	11338	9028
	11339	8545
	11340	9419
	11341	11840
	11342	16490
	11343	21720
	11344	25210
	11345	27580
	11346	27560
	11347	23250
	11348	17000
	11349	11970
	11350	9116
	11351	7953
	11352	7995
	11353	8919
	11354	10420
	11355	12220
	11356	14010
	11357	15350
	11358	18010
	11359	38380
	11360	60430
	11361	48510
	11362	27680
	11363	21030
	11364	18710
	11365	16420
	11366	13400
	11367	11140
	11368	10130
	11369	10210
	11370	11090
	11371	12470
	11372	13870
	11373	14810
	11374	15080
	11375	14900
	11376	15430
	11377	15770
	11378	14220
	11379	12290
	11380	11500
	11381	12510
	11382	14830
	11383	17610
	11384	20410
	11385	21730
	11386	20420
	11387	17360
	11388	14700
	11389	13790
	11390	13850
	11391	13350
	11392	12240
	11393	11400
	11394	11450
	11395	13050
	11396	17160
	11397	24320
	11398	32510
	11399	36870
	11400	34590
	11401	27920
	11402	21040
	11403	16350
	11404	14460
	11405	15420
	11406	16970
	11407	16050
	11408	13610
	11409	11960
	11410	11160
	11411	10720
	11412	10510
	11413	10720
	11414	11160
	11415	11450
	11416	12040
	11417	13090
	11418	13930
	11419	13940
	11420	12890
	11421	11210
	11422	9524
	11423	8254
	11424	7677
	11425	8080
	11426	9553
	11427	11840
	11428	14630
	11429	17830
	11430	21320
	11431	24810
	11432	28050
	11433	31610
	11434	35720
	11435	36980
	11436	31480
	11437	21450
	11438	12850
	11439	9086
	11440	11380
	11441	22770
	11442	43880
	11443	62330
	11444	62680
	11445	47580
	11446	31820
	11447	25210
	11448	31390
	11449	47950
	11450	61110
	11451	57950
	11452	45040
	11453	34480
	11454	26620
	11455	19920
	11456	15150
	11457	12070
	11458	10540
	11459	10440
	11460	11500
	11461	13310
	11462	15110
	11463	16560
	11464	19150
	11465	26110
	11466	37440
	11467	44800
	11468	40290
	11469	27990
	11470	17530
	11471	13470
	11472	15690
	11473	23050
	11474	32460
	11475	37370
	11476	34260
	11477	36150
	11478	44230
	11479	39520
	11480	31540
	11481	35520
	11482	41590
	11483	41000
	11484	36030
	11485	31960
	11486	30280
	11487	29250
	11488	27200
	11489	23810
	11490	20030
	11491	17040
	11492	15380
	11493	14910
	11494	15230
	11495	15820
	11496	16110
	11497	15890
	11498	15340
	11499	14920
	11500	15220
	11501	16620
	11502	19050
	11503	22090
	11504	25200
	11505	27540
	11506	28300
	11507	27520
	11508	26160
	11509	24960
	11510	23660
	11511	21840
	11512	19720
	11513	17960
	11514	17350
	11515	18860
	11516	23510
	11517	31800
	11518	42670
	11519	52840
	11520	58290
	11521	57190
	11522	50950
	11523	42440
	11524	34020
	11525	26810
	11526	20910
	11527	16260
	11528	13090
	11529	11730
	11530	12530
	11531	16000
	11532	22420
	11533	30840
	11534	38220
	11535	41360
	11536	40280
	11537	37870
	11538	36970
	11539	37390
	11540	35320
	11541	28880
	11542	21720
	11543	18100
	11544	18400
	11545	20040
	11546	20290
	11547	18620
	11548	16500
	11549	15190
	11550	14900
	11551	15370
	11552	16420
	11553	18170
	11554	21180
	11555	25550
	11556	28720
	11557	26800
	11558	20670
	11559	14970
	11560	11820
	11561	10430
	11562	9908
	11563	9829
	11564	9978
	11565	10090
	11566	9798
	11567	9064
	11568	8473
	11569	8780
	11570	10450
	11571	13510
	11572	17180
	11573	19850
	11574	20270
	11575	18890
	11576	17050
	11577	15540
	11578	14740
	11579	14810
	11580	15270
	11581	15200
	11582	14240
	11583	12900
	11584	11970
	11585	11780
	11586	12000
	11587	12320
	11588	12830
	11589	13650
	11590	14730
	11591	16040
	11592	17480
	11593	18660
	11594	19200
	11595	19310
	11596	19450
	11597	19730
	11598	19720
	11599	18780
	11600	16840
	11601	14540
	11602	12510
	11603	11020
	11604	10170
	11605	10080
	11606	10660
	11607	11740
	11608	13360
	11609	15900
	11610	20100
	11611	29050
	11612	40570
	11613	43040
	11614	33960
	11615	22350
	11616	14080
	11617	9577
	11618	7514
	11619	6872
	11620	7308
	11621	8644
	11622	10450
	11623	12090
	11624	13020
	11625	13680
	11626	18300
	11627	37120
	11628	69440
	11629	105100
	11630	126800
	11631	98970
	11632	42890
	11633	18020
	11634	18090
	11635	17350
	11636	14650
	11637	11520
	11638	9247
	11639	8249
	11640	8441
	11641	9721
	11642	11890
	11643	14450
	11644	17440
	11645	22640
	11646	31930
	11647	39970
	11648	41850
	11649	42910
	11650	36610
	11651	20050
	11652	10370
	11653	9155
	11654	8727
	11655	8963
	11656	9786
	11657	10980
	11658	12340
	11659	13860
	11660	15800
	11661	18550
	11662	22200
	11663	26480
	11664	32850
	11665	35210
	11666	36030
	11667	42630
	11668	37670
	11669	23230
	11670	18720
	11671	20260
	11672	20770
	11673	19940
	11674	18370
	11675	17010
	11676	16920
	11677	19490
	11678	24970
	11679	30170
	11680	30430
	11681	25250
	11682	18340
	11683	12910
	11684	9816
	11685	8526
	11686	8379
	11687	8854
	11688	9476
	11689	10600
	11690	12850
	11691	15710
	11692	17670
	11693	17840
	11694	17110
	11695	16780
	11696	16770
	11697	16440
	11698	15830
	11699	15400
	11700	15640
	11701	18000
	11702	27160
	11703	45710
	11704	60840
	11705	57240
	11706	41940
	11707	30580
	11708	27740
	11709	31310
	11710	38770
	11711	47270
	11712	51850
	11713	48040
	11714	37420
	11715	26520
	11716	19550
	11717	16110
	11718	14830
	11719	15510
	11720	19420
	11721	30420
	11722	52510
	11723	79100
	11724	92810
	11725	86500
	11726	70480
	11727	56740
	11728	51550
	11729	56030
	11730	63950
	11731	64570
	11732	52850
	11733	35290
	11734	21200
	11735	13270
	11736	9638
	11737	8565
	11738	9341
	11739	11390
	11740	13790
	11741	15630
	11742	16580
	11743	17290
	11744	18760
	11745	21420
	11746	24490
	11747	26460
	11748	26260
	11749	24000
	11750	20840
	11751	18230
	11752	16910
	11753	16810
	11754	17620
	11755	19080
	11756	20800
	11757	22240
	11758	22820
	11759	22330
	11760	21210
	11761	20270
	11762	20120
	11763	20920
	11764	22540
	11765	24550
	11766	26350
	11767	27680
	11768	28420
	11769	27470
	11770	23970
	11771	19350
	11772	15760
	11773	13770
	11774	12840
	11775	12430
	11776	12260
	11777	12230
	11778	12570
	11779	13970
	11780	17080
	11781	21760
	11782	26790
	11783	30590
	11784	32310
	11785	32080
	11786	31280
	11787	30530
	11788	26890
	11789	19670
	11790	13370
	11791	10260
	11792	9134
	11793	9193
	11794	10450
	11795	13430
	11796	18430
	11797	24110
	11798	27810
	11799	28330
	11800	27440
	11801	27610
	11802	29220
	11803	31570
	11804	36280
	11805	44200
	11806	48110
	11807	40630
	11808	27030
	11809	16920
	11810	12620
	11811	11940
	11812	12980
	11813	14740
	11814	16720
	11815	18540
	11816	20030
	11817	21440
	11818	23700
	11819	28240
	11820	35580
	11821	42910
	11822	44890
	11823	39460
	11824	30440
	11825	22530
	11826	16970
	11827	12960
	11828	10100
	11829	8383
	11830	7808
	11831	8339
	11832	9984
	11833	12790
	11834	16830
	11835	21970
	11836	27390
	11837	31410
	11838	32270
	11839	29490
	11840	24480
	11841	19460
	11842	15660
	11843	13060
	11844	11310
	11845	10310
	11846	10130
	11847	10900
	11848	12600
	11849	14990
	11850	17870
	11851	21390
	11852	25140
	11853	27280
	11854	26640
	11855	24640
	11856	23220
	11857	22700
	11858	22520
	11859	21930
	11860	20300
	11861	17730
	11862	14990
	11863	12830
	11864	11730
	11865	11640
	11866	12100
	11867	12540
	11868	12520
	11869	11990
	11870	11240
	11871	10520
	11872	10020
	11873	9911
	11874	10350
	11875	11290
	11876	12290
	11877	12660
	11878	12180
	11879	11470
	11880	11600
	11881	13410
	11882	16980
	11883	21290
	11884	24300
	11885	24190
	11886	20840
	11887	15980
	11888	11680
	11889	8895
	11890	7555
	11891	7347
	11892	8081
	11893	9757
	11894	12530
	11895	16540
	11896	21520
	11897	26110
	11898	27870
	11899	25050
	11900	18990
	11901	13190
	11902	9759
	11903	8476
	11904	8330
	11905	8620
	11906	9092
	11907	9703
	11908	10320
	11909	10860
	11910	11810
	11911	14640
	11912	21240
	11913	30530
	11914	35100
	11915	29440
	11916	18930
	11917	11320
	11918	7851
	11919	6944
	11920	7680
	11921	10010
	11922	14450
	11923	19940
	11924	23670
	11925	23900
	11926	21720
	11927	19570
	11928	19270
	11929	21660
	11930	26200
	11931	30070
	11932	29880
	11933	25320
	11934	19460
	11935	16280
	11936	18580
	11937	20090
	11938	14330
	11939	8618
	11940	7459
	11941	7913
	11942	9365
	11943	12120
	11944	16040
	11945	19980
	11946	22000
	11947	20720
	11948	16810
	11949	12400
	11950	9099
	11951	7260
	11952	6691
	11953	13580
	11954	47090
	11955	71990
	11956	46690
	11957	21130
	11958	18930
	11959	18310
	11960	17040
	11961	15250
	11962	13620
	11963	12730
	11964	12650
	11965	13200
	11966	14130
	11967	15200
	11968	16240
	11969	17110
	11970	17880
	11971	21070
	11972	32240
	11973	42850
	11974	39160
	11975	30810
	11976	28310
	11977	28130
	11978	27390
	11979	25460
	11980	22440
	11981	19210
	11982	16810
	11983	15330
	11984	13990
	11985	12340
	11986	10820
	11987	10430
	11988	12760
	11989	20930
	11990	38280
	11991	60740
	11992	81020
	11993	96980
	11994	95970
	11995	67420
	11996	34650
	11997	20900
	11998	18430
	11999	17040
	12000	16260
	12001	17000
	12002	21040
	12003	30050
	12004	41700
	12005	48750
	12006	47080
	12007	41040
	12008	36590
	12009	34850
	12010	42770
	12011	73290
[truncated: 7,988 more rows]

## Sheet: Fig. 2d
Fig. 2d
	Mass(Da)	Intensity
	14158	3232
	14159	3166
	14160	3102
	14161	3070
	14162	3090
	14163	3169
	14164	3291
	14165	3431
	14166	3556
	14167	3654
	14168	3756
	14169	3910
	14170	4100
	14171	4231
	14172	4263
	14173	4260
	14174	4270
	14175	4293
	14176	4339
	14177	4384
	14178	4368
	14179	4255
	14180	4061
	14181	3822
	14182	3579
	14183	3371
	14184	3233
	14185	3181
	14186	3201
	14187	3274
	14188	3388
	14189	3541
	14190	3728
	14191	3956
	14192	4292
	14193	4890
	14194	5818
	14195	6710
	14196	6953
	14197	6503
	14198	5958
	14199	5750
	14200	5862
	14201	6126
	14202	6396
	14203	6555
	14204	6537
	14205	6341
	14206	6000
	14207	5561
	14208	5074
	14209	4589
	14210	4164
	14211	3849
	14212	3681
	14213	3690
	14214	3929
	14215	4449
	14216	5131
	14217	5568
	14218	5399
	14219	4793
	14220	4221
	14221	3918
	14222	3837
	14223	3890
	14224	4043
	14225	4295
	14226	4639
	14227	5051
	14228	5486
	14229	5889
	14230	6207
	14231	6398
	14232	6455
	14233	6433
	14234	6425
	14235	6496
	14236	6663
	14237	6926
	14238	7327
	14239	7927
	14240	8641
	14241	9134
	14242	9138
	14243	8805
	14244	8446
	14245	8156
	14246	7871
	14247	7555
	14248	7210
	14249	6843
	14250	6474
	14251	6148
	14252	5927
	14253	5854
	14254	5934
	14255	6144
	14256	6488
	14257	7026
	14258	7839
	14259	8996
	14260	10470
	14261	11880
	14262	12510
	14263	12220
	14264	11690
	14265	11610
	14266	12090
	14267	13030
	14268	14320
	14269	15810
	14270	17190
	14271	18010
	14272	17850
	14273	16620
	14274	14580
	14275	12260
	14276	10150
	14277	8570
	14278	7637
	14279	7434
	14280	8133
	14281	10160
	14282	14560
	14283	23930
	14284	41930
	14285	67590
	14286	93490
	14287	109600
	14288	107300
	14289	88080
	14290	62440
	14291	37850
	14292	18960
	14293	8085
	14294	3525
	14295	2294
	14296	2549
	14297	3906
	14298	7155
	14299	14760
	14300	33290
	14301	80250
	14302	198200
	14303	473500
	14304	1045000
	14305	2046000
	14306	3379000
	14307	4612000
	14308	5334000
	14309	5482000
	14310	5536000
	14311	6331000
	14312	7696000
	14313	7905000
	14314	5843000
	14315	2886000
	14316	978500
	14317	272700
	14318	73180
	14319	27830
	14320	20120
	14321	21150
	14322	25820
	14323	34090
	14324	47300
	14325	66580
	14326	90830
	14327	116400
	14328	139900
	14329	161800
	14330	189400
	14331	237300
	14332	318600
	14333	427800
	14334	533500
	14335	598300
	14336	605400
	14337	562800
	14338	488300
	14339	402900
	14340	328400
	14341	282700
	14342	269300
	14343	270200
	14344	262800
	14345	246600
	14346	236900
	14347	240900
	14348	254600
	14349	271400
	14350	288500
	14351	306000
	14352	323600
	14353	338500
	14354	344900
	14355	336900
	14356	311000
	14357	269100
	14358	219000
	14359	170800
	14360	132000
	14361	104800
	14362	86970
	14363	74670
	14364	65550
	14365	59080
	14366	55390
	14367	54640
	14368	57200
	14369	63750
	14370	75030
	14371	91620
	14372	114000
	14373	142100
	14374	175500
	14375	212900
	14376	252200
	14377	290100
	14378	321100
	14379	339300
	14380	340100
	14381	322800
	14382	290700
	14383	250200
	14384	209300
	14385	172300
	14386	138400
	14387	105900
	14388	77050
	14389	55870
	14390	43260
	14391	37180
	14392	35410
	14393	36620
	14394	40290
	14395	46860
	14396	57870
	14397	75490
	14398	101700
	14399	138100
	14400	185300
	14401	239100
	14402	286900
	14403	311500
	14404	303600
	14405	268500
	14406	219400
	14407	169000
	14408	125600
	14409	92950
	14410	70580
	14411	56300
	14412	47860
	14413	43910
	14414	44090
	14415	48970
	14416	59720
	14417	77720
	14418	103600
	14419	135900
	14420	171100
	14421	203100
	14422	225300
	14423	233600
	14424	228000
	14425	211900
	14426	188700
	14427	162200
	14428	135400
	14429	110400
	14430	89030
	14431	72140
	14432	59950
	14433	51830
	14434	46790
	14435	43920
	14436	42570
	14437	42150
	14438	42090
	14439	42170
	14440	42760
	14441	44320
	14442	46770
	14443	49620
	14444	52550
	14445	55470
	14446	58130
	14447	60030
	14448	60870
	14449	60700
	14450	59800
	14451	58670
	14452	57870
	14453	57610
	14454	57840
	14455	58540
	14456	59730
	14457	61270
	14458	62850
	14459	64210
	14460	65240
	14461	65840
	14462	65950
	14463	65800
	14464	65870
	14465	66600
	14466	68280
	14467	71250
	14468	76050
	14469	83180
	14470	92540
	14471	103200
	14472	113400
	14473	120700
	14474	122200
	14475	116500
	14476	104800
	14477	89160
	14478	72510
	14479	57260
	14480	44950
	14481	35890
	14482	29500
	14483	25080
	14484	22200
	14485	20710
	14486	20640
	14487	22070
	14488	25110
	14489	29760
	14490	35750
	14491	42320
	14492	48150
	14493	51910
	14494	53080
	14495	52230
	14496	50460
	14497	48550
	14498	46740
	14499	44920
	14500	42880
	14501	40380
	14502	37240
	14503	33630
	14504	30130
	14505	27170
	14506	24820
	14507	23020
	14508	21810
	14509	21220
	14510	21180
	14511	21590
	14512	22400
	14513	23530
	14514	24810
	14515	26000
	14516	26910
	14517	27420
	14518	27540
	14519	27330
	14520	26930
	14521	26400
	14522	25660
	14523	24540
	14524	23000
	14525	21250
	14526	19510
	14527	17960
	14528	16630
	14529	15540
	14530	14760
	14531	14320
	14532	14170
	14533	14190
	14534	14280
	14535	14430
	14536	14700
	14537	15060
	14538	15380
	14539	15610
	14540	15770
	14541	15890
	14542	15910
	14543	15830
	14544	15760
	14545	15890
	14546	16410
	14547	17380
	14548	18630
	14549	19910
	14550	21130
	14551	22160
	14552	22730
	14553	22690
	14554	22260
	14555	21720
	14556	21230
	14557	20740
	14558	20070
	14559	19180
	14560	18100
	14561	16920
	14562	15750
	14563	14690
	14564	13860
	14565	13400
	14566	13500
	14567	14360
	14568	16100
	14569	18490
	14570	20690
	14571	21520
	14572	20530
	14573	18380
	14574	16150
	14575	14410
	14576	13140
	14577	12090
	14578	11140
	14579	10270
	14580	9552
	14581	9029
	14582	8676
	14583	8450
	14584	8339
	14585	8362
	14586	8497
	14587	8676
	14588	8849
	14589	9009
	14590	9159
	14591	9291
	14592	9400
	14593	9483
	14594	9538
	14595	9516
	14596	9411
	14597	9310
	14598	9234
	14599	9170
	14600	9125
	14601	9035
	14602	8787
	14603	8315
	14604	7682
	14605	7046
	14606	6552
	14607	6257
	14608	6107
	14609	6010
	14610	5928
	14611	5876
	14612	5832
	14613	5732
	14614	5570
	14615	5435
	14616	5425
	14617	5543
	14618	5714
	14619	5852
	14620	5904
	14621	5843
	14622	5673
	14623	5420
	14624	5131
	14625	4853
	14626	4610
	14627	4404
	14628	4237
	14629	4109
	14630	4021
	14631	3975
	14632	3981
	14633	4054
	14634	4218
	14635	4493
	14636	4883
	14637	5359
	14638	5858
	14639	6304
	14640	6632
	14641	6795
	14642	6792
	14643	6676
	14644	6514
	14645	6271
	14646	5831
	14647	5216
	14648	4634
	14649	4262
	14650	4130
	14651	4229
	14652	4594
	14653	5288
	14654	6372
	14655	7903
	14656	9931
	14657	12480
	14658	15550
	14659	19200
	14660	23490
	14661	28210
	14662	32670
	14663	35730
	14664	36320
	14665	34020
	14666	29390
	14667	23600
	14668	17860
	14669	13010
	14670	9376
	14671	6923
	14672	5432
	14673	4640
	14674	4349
	14675	4448
	14676	4814
	14677	5237
	14678	5484
	14679	5481
	14680	5411
	14681	5605
	14682	6309
	14683	7574
	14684	9256
	14685	11020
	14686	12380
	14687	12860
	14688	12220
	14689	10610
	14690	8492
	14691	6369
	14692	4614
	14693	3393
	14694	2702
	14695	2481
	14696	2754
	14697	3767
	14698	6118
	14699	10930
	14700	20110
	14701	36570
	14702	63780
	14703	103900
	14704	155400
	14705	211800
	14706	263900
	14707	303200
	14708	326500
	14709	335100
	14710	330000
	14711	307000
	14712	262400
	14713	200700
	14714	136400
	14715	83380
	14716	47370
	14717	26100
	14718	14610
	14719	8718
	14720	5844
	14721	4616
	14722	4347
	14723	4713
	14724	5578
	14725	6892
	14726	8617
	14727	10710
	14728	13220
	14729	16240
	14730	19800
	14731	23700
	14732	27440
	14733	30230
	14734	31280
	14735	30260
	14736	27630
	14737	24330
	14738	21240
	14739	18890
	14740	17480
	14741	17010
	14742	17400
	14743	18460
	14744	19890
	14745	21450
	14746	22980
	14747	24410
	14748	25610
	14749	26400
	14750	26630
	14751	26210
	14752	25160
	14753	23560
	14754	21540
	14755	19310
	14756	17090
	14757	15040
	14758	13190
	14759	11560
	14760	10140
	14761	8952
	14762	7953
	14763	7137
	14764	6522
	14765	6137
	14766	5998
	14767	6129
	14768	6594
	14769	7511
	14770	9042
	14771	11360
	14772	14590
	14773	18760
	14774	23720
	14775	29040
	14776	34140
	14777	38430
	14778	41590
	14779	43600
	14780	44560
	14781	44500
	14782	43290
	14783	40690
	14784	36620
	14785	31380
	14786	25610
	14787	20080
	14788	15350
	14789	11680
	14790	9111
	14791	7542
	14792	6874
	14793	7133
	14794	8584
	14795	11900
	14796	18330
	14797	29640
	14798	47390
	14799	71730
	14800	100300
	14801	127800
	14802	146700
	14803	150600
	14804	138400
	14805	115300
	14806	88880
	14807	65050
	14808	46650
	14809	34340
	14810	27670
	14811	26020
	14812	29370
	14813	39110
	14814	58840
	14815	95210
	14816	157500
	14817	254300
	14818	386700
	14819	544400
	14820	705100
	14821	844000
	14822	953100
	14823	1054000
	14824	1169000
	14825	1253000
	14826	1197000
	14827	956500
	14828	625200
	14829	337600
	14830	155700
	14831	65410
	14832	28010
	14833	14370
	14834	9981
	14835	9133
	14836	9933
	14837	11890
	14838	14900
	14839	18990
	14840	24260
	14841	30860
	14842	38750
	14843	47790
	14844	57990
	14845	69360
	14846	80980
	14847	90650
	14848	95810
	14849	95090
	14850	89230
	14851	80470
	14852	71240
	14853	63220
	14854	57520
	14855	54860
	14856	54560
	14857	54410
	14858	53310
	14859	52630
	14860	53920
	14861	57030
	14862	60670
	14863	63580
	14864	65090
	14865	65140
	14866	64030
	14867	62270
	14868	60350
	14869	58570
	14870	57000
	14871	55460
	14872	53630
	14873	51100
	14874	47490
	14875	42740
	14876	37200
	14877	31560
	14878	26490
	14879	22480
	14880	19680
	14881	18080
	14882	17770
	14883	19020
	14884	22230
	14885	27870
	14886	36410
	14887	47970
	14888	62030
	14889	77460
	14890	92550
	14891	105200
	14892	113200
	14893	116000
	14894	114200
	14895	109500
	14896	102700
	14897	93560
	14898	82020
	14899	68690
	14900	54960
	14901	42350
	14902	31960
	14903	24320
	14904	19420
	14905	16850
	14906	15940
	14907	16020
	14908	17030
	14909	19440
	14910	23430
	14911	29250
	14912	37920
	14913	49990
	14914	64410
	14915	78900
	14916	90500
	14917	96170
	14918	94130
	14919	85240
	14920	72530
	14921	59300
	14922	47590
	14923	38180
	14924	31100
	14925	26130
	14926	23000
	14927	21490
	14928	21420
	14929	22640
	14930	25060
	14931	28590
	14932	33090
	14933	38350
	14934	43990
	14935	49330
	14936	52160
	14937	49100
	14938	41200
	14939	34010
	14940	29860
	14941	27400
	14942	25490
	14943	23790
	14944	22270
	14945	21040
	14946	20170
	14947	19700
	14948	19710
	14949	20410
	14950	22080
	14951	24890
	14952	28810
	14953	33690
	14954	39250
	14955	45090
	14956	50570
	14957	54720
	14958	56670
	14959	56150
	14960	53780
	14961	51340
	14962	54240
	14963	71250
	14964	93700
	14965	90930
	14966	60700
	14967	34890
	14968	25360
	14969	22440
	14970	20650
	14971	19190
	14972	17930
	14973	16790
	14974	15750
	14975	14880
	14976	14280
	14977	14040
	14978	14210
	14979	14850
	14980	16130
	14981	18310
	14982	21590
	14983	26020
	14984	31470
	14985	37590
	14986	43520
	14987	47880
	14988	49340
	14989	47570
	14990	43210
	14991	37330
	14992	31010
	14993	25790
	14994	30610
	14995	61570
	14996	89580
	14997	68680
	14998	29820
	14999	14030
	15000	12550
	15001	13870
	15002	16360
	15003	19600
	15004	22970
	15005	25730
	15006	27340
	15007	27600
	15008	26610
	15009	24670
	15010	22230
	15011	19710
	15012	17440
	15013	15530
	15014	13950
	15015	12620
	15016	11460
	15017	10410
	15018	9462
	15019	8620
	15020	8014
	15021	8819
	15022	19960
	15023	69640
	15024	165800
	15025	224400
	15026	170600
	15027	73940
	15028	23160
	15029	13160
	15030	13910
	15031	15450
	15032	16130
	15033	15850
	15034	15110
	15035	14400
	15036	13890
	15037	13500
	15038	13210
	15039	13070
	15040	13140
	15041	13380
	15042	13680
	15043	13970
	15044	14250
	15045	14510
	15046	14750
	15047	14970
	15048	15190
	15049	15420
	15050	15630
	15051	15730
	15052	15590
	15053	15170
	15054	14550
	15055	13860
	15056	13090
	15057	12240
	15058	11390
	15059	10670
	15060	10270
	15061	10360
	15062	11250
	15063	13600
	15064	18750
	15065	28690
	15066	45160
	15067	67490
	15068	90580
	15069	106200
	15070	108400
	15071	97930
	15072	81050
	15073	64410
	15074	51860
	15075	43960
	15076	39100
	15077	35260
	15078	31340
	15079	27250
	15080	23350
	15081	19900
	15082	16900
	15083	14340
	15084	12340
	15085	11020
	15086	10290
	15087	9933
	15088	9832
	15089	9895
	15090	10020
	15091	10090
	15092	10110
	15093	10190
	15094	10540
	15095	11370
	15096	12660
	15097	13950
	15098	14580
	15099	14440
	15100	14110
	15101	14180
	15102	14740
	15103	15530
	15104	16240
	15105	16970
	15106	18470
	15107	22190
	15108	29630
	15109	40830
	15110	53010
	15111	60980
	15112	60620
	15113	52240
	15114	40140
	15115	28930
	15116	20870
	15117	15910
	15118	13100
	15119	11540
	15120	10700
	15121	10340
	15122	10330
	15123	10680
	15124	11510
	15125	13070
	15126	15740
	15127	19980
	15128	26200
	15129	34260
	15130	42820
	15131	49300
	15132	50900
	15133	46600
	15134	38050
	15135	28370
	15136	20160
	15137	14380
	15138	10810
	15139	8753
	15140	7624
	15141	7021
	15142	6722
	15143	6602
	15144	6597
	15145	6678
	15146	6838
	15147	7090
	15148	7465
	15149	8012
	15150	8794
	15151	9916
	15152	11510
	15153	13650
	15154	16170
	15155	18590
	15156	20210
	15157	20370
	15158	18960
	15159	16570
	15160	14000
	15161	11800
	15162	10180
	15163	9089
	15164	8358
	15165	7872
	15166	7561
	15167	7388
	15168	7349
	15169	7470
	15170	7785
	15171	8318
	15172	9100
	15173	10200
	15174	11770
	15175	14090
	15176	17680
	15177	23240
	15178	31370
	15179	41710
	15180	52360
	15181	60300
	15182	62920
	15183	59510
	15184	51540
	15185	41590
	15186	31950
	15187	23970
	15188	18000
	15189	13790
	15190	10930
	15191	9053
	15192	7918
	15193	7368
	15194	7303
	15195	7667
	15196	8457
	15197	9726
	15198	11590
	15199	14290
	15200	18390
	15201	25200
	15202	37750
	15203	61270
	15204	99330
	15205	143400
	15206	168900
	15207	155200
	15208	110500
	15209	63210
	15210	32220
	15211	17810
	15212	13230
	15213	13890
	15214	18240
	15215	25770
	15216	35350
	15217	44540
	15218	50590
	15219	52310
	15220	50450
	15221	46600
	15222	42240
	15223	38400
	15224	35570
	15225	33780
	15226	32740
	15227	32040
	15228	31330
	15229	30480
	15230	29490
	15231	28180
	15232	26210
	15233	23400
	15234	20130
	15235	17020
	15236	14550
	15237	12910
	15238	12130
	15239	12190
	15240	13050
	15241	14650
	15242	16780
	15243	19110
	15244	21300
	15245	23120
	15246	24570
	15247	25690
	15248	26510
	15249	26950
	15250	26900
	15251	26240
	15252	24830
	15253	22740
	15254	20280
	15255	17890
	15256	15830
	15257	14190
	15258	12940
	15259	12070
	15260	11540
	15261	11460
	15262	12120
	15263	14110
	15264	18310
	15265	25350
	15266	34670
	15267	43840
	15268	49440
	15269	49490
	15270	44940
	15271	38670
	15272	33160
	15273	29250
	15274	26540
	15275	24390
	15276	22490
	15277	20810
	15278	19420
	15279	18350
	15280	17700
	15281	17660
	15282	18480
	15283	20500
	15284	24140
	15285	29960
	15286	38690
	15287	50790
	15288	65310
	15289	78940
	15290	87070
	15291	86670
	15292	78370
	15293	65660
	15294	52450
	15295	41260
	15296	32930
	15297	27140
	15298	23220
	15299	20670
	15300	19280
	15301	19000
	15302	19800
	15303	21680
	15304	24630
	15305	28600
	15306	33370
	15307	38410
	15308	42850
	15309	45730
	15310	46520
	15311	45540
	15312	43860
	15313	42520
	15314	41630
	15315	40330
	15316	37580
	15317	33150
	15318	27860
	15319	22800
	15320	18740
	15321	15900
	15322	14150
	15323	13280
	15324	13110
	15325	13640
	15326	15100
	15327	18040
	15328	23440
	15329	32980
	15330	49420
	15331	76670
	15332	117500
	15333	168400
	15334	214800
	15335	237100
	15336	224000
	15337	182600
	15338	132300
	15339	89360
	15340	59760
	15341	41520
	15342	30740
	15343	24320
	15344	20360
	15345	17840
	15346	16300
	15347	15620
	15348	15730
	15349	16570
	15350	18160
	15351	20640
	15352	24230
	15353	29180
	15354	35580
	15355	43080
	15356	50700
	15357	56950
	15358	60380
	15359	60310
	15360	57060
	15361	51680
	15362	45420
	15363	39240
	15364	33740
	15365	29170
	15366	25550
	15367	22800
	15368	20840
	15369	19510
	15370	18640
	15371	18140
	15372	18040
	15373	18430
	15374	19270
	15375	20540
	15376	22220
	15377	24350
	15378	26930
	15379	29930
	15380	33300
	15381	36940
	15382	40670
	15383	44220
	15384	47250
	15385	49280
	15386	49660
	15387	47830
	15388	43710
	15389	38030
	15390	31920
	15391	26390
	15392	22010
	15393	18910
	15394	16910
	15395	15640
	15396	14790
	15397	14310
	15398	14460
	15399	15600
	15400	17960
	15401	21790
	15402	27900
	15403	38410
	15404	57010
	15405	86550
	15406	123100

## Sheet: Fig. 2e
Fig. 2e
	Mass(Da)	Intensity
	10000	0.000116
	10001	5.048e-05
	10002	0.0001094
	10003	0.0002133
	10004	0.0001461
	10005	3.528e-05
	10006	8.93e-06
	10007	4.56e-06
	10010	5.021e-08
	10011	1.626e-07
	10012	5.257e-09
	10013	693200
	10014	380700
	10015	93430
	10016	25160
	10017	22900
	10018	72090
	10019	134900
	10020	131200
	10021	76280
	10022	42990
	10023	52870
	10024	106900
	10025	134300
	10026	83270
	10027	36980
	10028	34680
	10029	46280
	10030	61360
	10031	69970
	10032	70700
	10033	73310
	10034	115000
	10035	155800
	10036	109700
	10037	44450
	10038	25910
	10039	23950
	10040	27090
	10041	38100
	10042	54860
	10043	73460
	10044	111700
	10045	162500
	10046	146300
	10047	67110
	10048	21110
	10049	13920
	10050	11530
	10051	14260
	10052	31440
	10053	65650
	10054	83020
	10055	59520
	10056	27380
	10057	15800
	10058	18160
	10059	22810
	10060	28690
	10061	38890
	10062	47990
	10063	42580
	10064	24380
	10065	10000
	10066	4590
	10067	2942
	10068	2274
	10069	2149
	10070	2508
	10071	3822
	10072	7247
	10073	26150
	10074	52760
	10075	48300
	10076	23530
	10077	13750
	10078	15260
	10079	16790
	10080	18530
	10081	29840
	10082	68380
	10083	118800
	10084	127300
	10085	89650
	10086	57980
	10087	58590
	10088	80290
	10089	102200
	10090	112600
	10091	135800
	10092	162900
	10093	127900
	10094	56290
	10095	24520
	10096	27270
	10097	42530
	10098	72770
	10099	106800
	10100	119000
	10101	203300
	10102	331600
	10103	261300
	10104	88880
	10105	26940
	10106	24570
	10107	23640
	10108	24510
	10109	25080
	10110	24410
	10111	25390
	10112	61620
	10113	141000
	10114	157600
	10115	82750
	10116	27200
	10117	15530
	10118	12940
	10119	18380
	10120	35490
	10121	52510
	10122	49900
	10123	44410
	10124	62350
	10125	73950
	10126	67330
	10127	70160
	10128	59220
	10129	30740
	10130	17980
	10131	17280
	10132	16470
	10133	17920
	10134	27310
	10135	46630
	10136	57380
	10137	52430
	10138	55170
	10139	55150
	10140	36350
	10141	19470
	10142	12990
	10143	9842
	10144	9363
	10145	15660
	10146	29650
	10147	50140
	10148	65300
	10149	52880
	10150	24290
	10151	8218
	10152	5340
	10153	6665
	10154	12000
	10155	25000
	10156	44450
	10157	51270
	10158	33880
	10159	15220
	10160	11100
	10161	13890
	10162	18740
	10163	30570
	10164	98680
	10165	220400
	10166	230800
	10167	108600
	10168	29170
	10169	18230
	10170	18620
	10171	26980
	10172	40160
	10173	51580
	10174	60030
	10175	59450
	10176	42070
	10177	22080
	10178	13830
	10179	12580
	10180	12550
	10181	14390
	10182	24250
	10183	51370
	10184	77650
	10185	69100
	10186	38750
	10187	19590
	10188	15130
	10189	16460
	10190	19270
	10191	21950
	10192	24130
	10193	24700
	10194	20910
	10195	16680
	10196	14380
	10197	10630
	10198	6457
	10199	4158
	10200	3512
	10201	4050
	10202	5222
	10203	5375
	10204	5113
	10205	5147
	10206	4026
	10207	2967
	10208	2780
	10209	2512
	10210	2160
	10211	1752
	10212	1377
	10213	1102
	10214	909.8
	10215	860.9
	10216	1150
	10217	2731
	10218	12580
	10219	89340
	10220	156500
	10221	87290
	10222	11910
	10223	3264
	10224	1719
	10225	1534
	10226	1608
	10227	1804
	10228	2838
	10229	11930
	10230	39170
	10231	56810
	10232	38990
	10233	21910
	10234	25580
	10235	27230
	10236	22640
	10237	27040
	10238	30580
	10239	18240
	10240	5332
	10241	1569
	10242	1317
	10243	2216
	10244	4778
	10245	11570
	10246	30710
	10247	66840
	10248	77540
	10249	40020
	10250	9499
	10251	4503
	10252	3269
	10253	2508
	10254	2271
	10255	8415
	10256	48000
	10257	85940
	10258	58980
	10259	19090
	10260	11050
	10261	12570
	10262	14220
	10263	15780
	10264	19910
	10265	33910
	10266	54170
	10267	60100
	10268	45730
	10269	26040
	10270	14040
	10271	9366
	10272	7170
	10273	7141
	10274	12810
	10275	30610
	10276	57900
	10277	68930
	10278	47590
	10279	18770
	10280	5621
	10281	2953
	10282	3180
	10283	5641
	10284	8680
	10285	8825
	10286	6697
	10287	10730
	10288	19830
	10289	19430
	10290	13800
	10291	17370
	10292	23450
	10293	19380
	10294	9363
	10295	3940
	10296	3021
	10297	2246
	10298	1309
	10299	4644
	10300	14180
	10301	21480
	10302	20460
	10303	14550
	10304	8455
	10305	4437
	10306	2737
	10307	3290
	10308	7804
	10309	16300
	10310	21910
	10311	18230
	10312	9382
	10313	3451
	10314	1904
	10315	2471
	10316	5412
	10317	10470
	10318	12550
	10319	8789
	10320	4031
	10321	3269
	10322	7575
	10323	13260
	10324	20770
	10325	28880
	10326	26460
	10327	16040
	10328	7848
	10329	3682
	10330	3047
	10331	4408
	10332	7356
	10333	27370
	10334	62410
	10335	64310
	10336	30950
	10337	9241
	10338	4366
	10339	2464
	10340	1785
	10341	1529
	10342	2559
	10343	25890
	10344	96290
	10345	134000
	10346	77250
	10347	22070
	10348	11870
	10349	8584
	10350	4507
	10351	1834
	10352	1745
	10353	11690
	10354	47320
	10355	85260
	10356	74680
	10357	32540
	10358	7812
	10359	1830
	10360	480.4
	10361	461
	10362	2002
	10363	13780
	10364	60330
	10365	122700
	10366	129100
	10367	74010
	10368	21320
	10369	2425
	10370	1932
	10371	5310
	10372	13060
	10373	19140
	10374	14670
	10375	6242
	10376	3512
	10377	7989
	10378	15250
	10379	16150
	10380	14570
	10381	21000
	10382	26130
	10383	18410
	10384	7519
	10385	3752
	10386	4674
	10387	7900
	10388	15940
	10389	24980
	10390	25520
	10391	20740
	10392	21050
	10393	29720
	10394	36960
	10395	29640
	10396	14930
	10397	6447
	10398	4500
	10399	4111
	10400	2826
	10401	6802
	10402	189000
	10403	429300
	10404	316100
	10405	71340
	10406	1615
	10407	571.6
	10408	1578
	10409	5727
	10410	25350
	10411	66930
	10412	81920
	10413	43920
	10414	9881
	10415	2440
	10416	1039
	10417	1561
	10418	6183
	10419	17840
	10420	33280
	10421	39860
	10422	32620
	10423	23450
	10424	20040
	10425	18180
	10426	14380
	10427	10330
	10428	8161
	10429	7862
	10430	8094
	10431	7997
	10432	15620
	10433	44390
	10434	65940
	10435	46820
	10436	19070
	10437	8766
	10438	5494
	10439	3789
	10440	3491
	10441	5162
	10442	11410
	10443	38430
	10444	62910
	10445	42210
	10446	11770
	10447	4010
	10448	3749
	10449	3808
	10450	3073
	10451	1608
	10452	585.9
	10453	251
	10454	149.8
	10455	113.4
	10456	104.1
	10457	129.6
	10458	217.4
	10459	448.6
	10460	1354
	10461	10060
	10462	18430
	10463	11270
	10464	3078
	10465	2177
	10466	1473
	10467	865.6
	10468	836.7
	10469	1508
	10470	3298
	10471	6896
	10472	10190
	10473	10770
	10474	11030
	10475	11990
	10476	14000
	10477	15470
	10478	11240
	10479	4866
	10480	1930
	10481	1250
	10482	1308
	10483	1870
	10484	2632
	10485	2809
	10486	2081
	10487	1131
	10488	555.5
	10489	526
	10490	1306
	10491	7691
	10492	19820
	10493	25310
	10494	25040
	10495	28080
	10496	27540
	10497	19870
	10498	12500
	10499	8862
	10500	7908
	10501	8504
	10502	12310
	10503	20860
	10504	27070
	10505	22890
	10506	13990
	10507	9851
	10508	10100
	10509	11100
	10510	11580
	10511	12060
	10512	13750
	10513	14810
	10514	13170
	10515	10470
	10516	9031
	10517	10150
	10518	12870
	10519	13770
	10520	12860
	10521	14390
	10522	15830
	10523	13950
	10524	16640
	10525	25310
	10526	28300
	10527	20180
	10528	9210
	10529	3664
	10530	2646
	10531	3928
	10532	7192
	10533	11250
	10534	19130
	10535	30980
	10536	35350
	10537	28800
	10538	21690
	10539	20730
	10540	25140
	10541	30380
	10542	40830
	10543	58530
	10544	62360
	10545	44380
	10546	26220
	10547	21390
	10548	20330
	10549	14130
	10550	7706
	10551	13440
	10552	55320
	10553	113000
	10554	124400
	10555	93860
	10556	62270
	10557	40170
	10558	23670
	10559	13200
	10560	12020
	10561	23080
	10562	60480
	10563	154900
	10564	242800
	10565	207700
	10566	117500
	10567	74710
	10568	47130
	10569	17660
	10570	5042
	10571	4080
	10572	5400
	10573	20660
	10574	122900
	10575	285400
	10576	297400
	10577	150800
	10578	46300
	10579	38350
	10580	92380
	10581	159700
	10582	153700
	10583	81000
	10584	32610
	10585	46150
	10586	67930
	10587	61800
	10588	79180
	10589	104200
	10590	76160
	10591	30190
	10592	9894
	10593	7780
	10594	12850
	10595	25930
	10596	49820
	10597	71440
	10598	70770
	10599	56100
	10600	44800
	10601	36810
	10602	27970
	10603	19950
	10604	19750
	10605	28800
	10606	34730
	10607	29910
	10608	29240
	10609	47400
	10610	69850
	10611	72570
	10612	58470
	10613	45340
	10614	43030
	10615	54370
	10616	66960
	10617	63060
	10618	48440
	10619	38080
	10620	32640
	10621	29260
	10622	27850
	10623	30820
	10624	44900
	10625	61620
	10626	63100
	10627	51600
	10628	37010
	10629	25370
	10630	21850
	10631	25720
	10632	32390
	10633	36720
	10634	33970
	10635	25780
	10636	22050
	10637	25560
	10638	27620
	10639	22720
	10640	15040
	10641	11010
	10642	14570
	10643	32700
	10644	69590
	10645	98880
	10646	86700
	10647	51840
	10648	32030
	10649	28490
	10650	28190
	10651	27470
	10652	27250
	10653	27950
	10654	29860
	10655	34000
	10656	41310
	10657	47330
	10658	43580
	10659	31940
	10660	26050
	10661	27570
	10662	26160
	10663	23350
	10664	22720
	10665	20820
	10666	16700
	10667	12610
	10668	10630
	10669	11550
	10670	16160
	10671	30240
	10672	64740
	10673	101200
	10674	103900
	10675	76180
	10676	44740
	10677	24700
	10678	15090
	10679	9361
	10680	6604
	10681	7435
	10682	12380
	10683	34920
	10684	116900
	10685	194800
	10686	155400
	10687	71840
	10688	32260
	10689	16180
	10690	8525
	10691	6895
	10692	10460
	10693	21470
	10694	41520
	10695	86730
	10696	178100
	10697	210200
	10698	116300
	10699	41470
	10700	39010
	10701	49020
	10702	51990
	10703	42750
	10704	31910
	10705	29380
	10706	47110
	10707	125900
	10708	210200
	10709	176800
	10710	85540
	10711	39530
	10712	24410
	10713	19140
	10714	20770
	10715	24210
	10716	27190
	10717	36790
	10718	80810
	10719	115000
	10720	70660
	10721	15100
	10722	1153
	10723	109.9
	10724	73.05
	10725	558.4
	10726	2635
	10727	5330
	10728	6524
	10729	17130
	10730	128200
	10731	258600
	10732	197700
	10733	67310
	10734	16800
	10735	4674
	10736	4752
	10737	10240
	10738	18120
	10739	34500
	10740	70010
	10741	108000
	10742	108300
	10743	68080
	10744	36650
	10745	31540
	10746	32680
	10747	33710
	10748	37540
	10749	41110
	10750	36760
	10751	27570
	10752	25920
	10753	34560
	10754	40710
	10755	41870
	10756	51120
	10757	62320
	10758	60820
	10759	51980
	10760	45830
	10761	49420
	10762	74940
	10763	97370
	10764	77020
	10765	41080
	10766	24730
	10767	23340
	10768	28320
	10769	36090
	10770	46180
	10771	58960
	10772	74680
	10773	77610
	10774	59050
	10775	41490
	10776	33770
	10777	28140
	10778	24490
	10779	25760
	10780	38830
	10781	64180
	10782	69530
	10783	40330
	10784	14800
	10785	7364
	10786	5270
	10787	5561
	10788	7730
	10789	12060
	10790	17660
	10791	22800
	10792	30380
	10793	98240
	10794	176800
	10795	128600
	10796	40980
	10797	15540
	10798	12320
	10799	10180
	10800	9135
	10801	10150
	10802	13600
	10803	21390
	10804	47040
	10805	119600
	10806	176700
	10807	122700
	10808	35790
	10809	6341
	10810	6256
	10811	10520
	10812	21570
	10813	36360
	10814	40120
	10815	31000
	10816	25820
	10817	24140
	10818	15870
	10819	9661
	10820	11440
	10821	16630
	10822	22780
	10823	24330
	10824	18150
	10825	11740
	10826	10000
	10827	13270
	10828	20280
	10829	21260
	10830	14770
	10831	13170
	10832	16980
	10833	17550
	10834	15560
	10835	14540
	10836	13660
	10837	12880
	10838	16500
	10839	30720
	10840	50190
	10841	60810
	10842	60600
	10843	51370
	10844	33270
	10845	15770
	10846	6714
	10847	3919
	10848	4558
	10849	10760
	10850	31060
	10851	63380
	10852	79580
	10853	64420
	10854	36680
	10855	16290
	10856	8528
	10857	8564
	10858	11980
	10859	18150
	10860	23000
	10861	21780
	10862	19140
	10863	22020
	10864	32690
	10865	51240
	10866	52260
	10867	26640
	10868	11090
	10869	14400
	10870	20080
	10871	22300
	10872	23250
	10873	28730
	10874	32490
	10875	31690
	10876	34480
	10877	32090
	10878	18140
	10879	6883
	10880	3686
	10881	4392
	10882	10450
	10883	31060
	10884	61220
	10885	68370
	10886	49280
	10887	34740
	10888	27510
	10889	18280
	10890	10940
	10891	7232
	10892	6665
	10893	19420
	10894	76680
	10895	164600
	10896	176300
	10897	91500
	10898	22650
	10899	6789
	10900	5522
	10901	4758
	10902	5429
	10903	26150
	10904	125900
	10905	237900
	10906	196900
	10907	73600
	10908	15960
	10909	7644
	10910	6852
	10911	8105
	10912	12400
	10913	22430
	10914	36810
	10915	48050
	10916	53130
	10917	53420
	10918	46010
	10919	30550
	10920	15300
	10921	6614
	10922	3311
	10923	2824
	10924	4991
	10925	9720
	10926	14110
	10927	15670
	10928	15180
	10929	15220
	10930	17730
	10931	21830
	10932	25560
	10933	27410
	10934	25920
	10935	21900
	10936	20530
	10937	25590
	10938	36080
	10939	43620
	10940	36990
	10941	22070
	10942	12260
	10943	9597
	10944	12950
	10945	24550
	10946	40570
	10947	50980
	10948	52960
	10949	45490
	10950	29270
	10951	17130
	10952	17890
	10953	24960
	10954	30500
	10955	33900
	10956	35990
	10957	36510
	10958	49450
	10959	73670
	10960	67130
	10961	31730
	10962	12230
	10963	11260
	10964	14260
	10965	21720
	10966	34210
	10967	38980
	10968	26410
	10969	11270
	10970	17380
	10971	70930
	10972	102900
	10973	52010
	10974	19440
	10975	45960
	10976	73050
	10977	68280
	10978	40830
	10979	20910
	10980	13230
	10981	11320
	10982	39470
	10983	86920
	10984	86810
	10985	81190
	10986	200500
	10987	385600
	10988	391600
	10989	212500
	10990	69440
	10991	26650
	10992	26280
	10993	40350
	10994	63450
	10995	79380
	10996	62910
	10997	29440
	10998	10380
	10999	5066
	11000	3682
	11001	4308
	11002	9560
	11003	30940
	11004	244200
	11005	456500
	11006	282000
	11007	63560
	11008	29440
	11009	18470
	11010	10480
	11011	5670
	11012	3946
	11013	4012
	11014	5266
	11015	10600
	11016	33720
	11017	67170
	11018	73700
	11019	50680
	11020	27090
	11021	15640
	11022	13570
	11023	17770
	11024	29700
	11025	50880
	11026	66900
	11027	61470
	11028	46510
	11029	39450
	11030	39490
	11031	36340
	11032	25380
	11033	13500
	11034	7310
	11035	8833
	11036	24490
	11037	46730
	11038	56770
	11039	54830
	11040	43530
	11041	26820
	11042	16410
	11043	16410
	11044	28310
	11045	55450
	11046	94090
	11047	127000
	11048	128700
	11049	95770
	11050	57970
	11051	34180
	11052	19880
	11053	11710
	11054	9893
	11055	16420
	11056	43020
	11057	125500
	11058	250500
	11059	286200
	11060	187000
	11061	79650
	11062	33550
	11063	21150
	11064	21460
	11065	29350
	11066	47580
	11067	76930
	11068	117800
	11069	134900
	11070	95490
	11071	50970
	11072	35330
	11073	30530
	11074	27800
	11075	25550
	11076	25490
	11077	26660
	11078	24840
	11079	19760
	11080	33950
	11081	79160
	11082	91430
	11083	49210
	11084	23660
	11085	28450
	11086	36520
	11087	41340
	11088	40620
	11089	36700
	11090	32090
	11091	33390
	11092	82340
	11093	181400
	11094	222600
	11095	161000
	11096	79960
	11097	39290
	11098	27400
	11099	22990
	11100	21680
	11101	28160
	11102	52980
	11103	82960
	11104	82130
	11105	53370
	11106	31220
	11107	27720
	11108	36650
	11109	54470
	11110	74120
	11111	86980
	11112	100200
	11113	99140
	11114	66790
	11115	38470
	11116	31750
	11117	30160
	11118	29770
	11119	33890
	11120	42760
	11121	55060
	11122	73100
	11123	91140
	11124	94830
	11125	81640
	11126	63330
	11127	53430
	11128	62410
	11129	93490
	11130	126800
	11131	126000
	11132	88280
	11133	51400
	11134	44910
	11135	73600
	11136	120500
	11137	177100
	11138	243700
	11139	260800
	11140	189900
	11141	103700
	11142	61790
	11143	50850
	11144	47670
	11145	55230
	11146	102200
	11147	155400
	11148	145700
	11149	101100
	11150	72280
	11151	57410
	11152	48900
	11153	48750
	11154	65570
	11155	88060
	11156	85760
	11157	57350
	11158	28970
	11159	15120
	11160	12350
	11161	15020
	11162	24220
	11163	44820
	11164	73940
	11165	89420
	11166	73380
	11167	42730
	11168	22410
	11169	14900
	11170	13570
	11171	15650
	11172	20630
	11173	28260
	11174	37590
	11175	45240
	11176	46780
	11177	41800
	11178	34120
	11179	28150
	11180	27100
	11181	30820
	11182	34490
	11183	34890
	11184	33370
	11185	29480
	11186	24410
	11187	24310
	11188	32490
	11189	46200
	11190	59110
	11191	66060
	11192	64250
	11193	54930
	11194	45910
	11195	41820
	11196	41540
	11197	41940
	11198	36050
	11199	23830
	11200	15470
	11201	16360
	11202	20260
	11203	20440
	11204	19250
	11205	20080
	11206	24770
	11207	35360
	11208	45710
	11209	46040
	11210	38130
	11211	35770
	11212	46720
	11213	60390
	11214	62180
	11215	54080
	11216	50250
	11217	54930
	11218	56690
	11219	46460
	11220	31070
	11221	20120
	11222	15450
	11223	25170
	11224	46310
	11225	57780
	11226	55410
	11227	44240
	11228	27930
	11229	14210
	11230	7070
	11231	5203
	11232	6147
	11233	8910
	11234	11980
	11235	13570
	11236	13050
	11237	11150
	11238	8969
	11239	7156
	11240	5966
	11241	5604
	11242	6495
	11243	9579
	11244	16320
	11245	27880
	11246	39920
	11247	41660
	11248	31030
	11249	18810
	11250	11720
	11251	8225
	11252	7022
	11253	10210
	11254	24710
	11255	51600
	11256	69190
	11257	61910
	11258	45190
	11259	39070
	11260	52790
	11261	59850
	11262	39760
	11263	23470
	11264	20940
	11265	17960
	11266	13870
	11267	10670
	11268	8688
	11269	6706
	11270	4699
	11271	3981
	11272	11230
	11273	30780
	11274	49120
	11275	58720
	11276	60860
	11277	47980
	11278	27820
	11279	15900
	11280	13380
	11281	16790
	11282	25610
	11283	42120
	11284	68450
	11285	96710
	11286	99510
	11287	67940
	11288	34470
	11289	20080
	11290	16920
	11291	17130
	11292	19800
	11293	24810
	11294	28760
	11295	28240
	11296	25950
	11297	26710
	11298	28180
	11299	29770
	11300	38830
	11301	51420
	11302	53810
	11303	44690
	11304	32700
	11305	23070
	11306	17000
	11307	16210
	11308	26890
	11309	51640
	11310	64880
	11311	48010
	11312	26250
	11313	16510
	11314	13410
	11315	14530
	11316	18760
	11317	25400
	11318	32470
	11319	35700
	11320	36440
	11321	59470
	11322	92110
	11323	75730
	11324	29550
	11325	6411
	11326	2188
	11327	2000
	11328	4493
	11329	11270
	11330	20450
	11331	27030
	11332	40960
	11333	132100
	11334	276300
	11335	274100
	11336	129600
	11337	36000
	11338	16810
	11339	13350
	11340	14270
	11341	18600
	11342	34520
	11343	72750
	11344	135000
	11345	196800
	11346	183800
	11347	95040
	11348	32300
	11349	18980
	11350	18290
	11351	22900
	11352	31780
	11353	38650
	11354	38890
	11355	44770
	11356	87080
	11357	135200
	11358	112200
	11359	51140
	11360	24140
	11361	21350
	11362	21380
	11363	24170
	11364	29430
	11365	36160
	11366	66120
	11367	153300
	11368	193700
	11369	104900
	11370	24700
	11371	13620
	11372	17740
	11373	25600
	11374	31490
	11375	30400
	11376	24760
	11377	19190
	11378	15450
	11379	13880
	11380	14850
	11381	18650
	11382	21560
	11383	20950
	11384	20370
	11385	25010
	11386	37150
	11387	47020
	11388	42670
	11389	29400
	11390	17940
	11391	11380
	11392	9285
	11393	10250
	11394	12980
	11395	18120
	11396	27820
	11397	38330
	11398	38250
	11399	26840
	11400	16710
	11401	13490
	11402	14880
	11403	27330
	11404	65560
	11405	109300
	11406	109100
	11407	69710
	11408	36600
	11409	21570
	11410	15200
	11411	13340
	11412	13960
	11413	16640
	11414	25600
	11415	49040
	11416	88640
	11417	120000
	11418	110600
	11419	70930
	11420	39730
	11421	29730
	11422	27490
	11423	25550
	11424	26110
	11425	30620
	11426	36340
	11427	36670
	11428	31760
	11429	35210
	11430	46580
	11431	43540
	11432	28850
	11433	27860
	11434	48030
	11435	64240
	11436	49710
	11437	23140
	11438	10730
	11439	8060
	11440	7530
	11441	23210
	11442	146900
	11443	329700
	11444	323000
	11445	366400
	11446	472500
	11447	240000
	11448	18720
	11449	19550
	11450	43560
	11451	66710
	11452	65350
	11453	46620
	11454	30190
	11455	23880
	11456	32020
	11457	54810
	11458	64330
	11459	41330
	11460	18990
	11461	15640
	11462	17460
	11463	18520
	11464	20580
	11465	28830
	11466	39000
	11467	37720
	11468	27630
	11469	20750
	11470	17810
	11471	16650
	11472	17560
	11473	20220
	11474	24920
	11475	30410
	11476	32730
	11477	35120
	11478	34550
	11479	22670
	11480	11690
	11481	9537
	11482	9937
	11483	10800
	11484	13310
	11485	22160
	11486	45000
	11487	86770
	11488	142400
	11489	177300
	11490	151500
	11491	88300
	11492	41240
	11493	21170
	11494	14290
	11495	12700
	11496	13850
	11497	18980
	11498	32850
	11499	57390
	11500	84750
	11501	92850
	11502	70920
	11503	43940
	11504	32160
	11505	29350
	11506	29580
	11507	32170
	11508	34710
	11509	41910
	11510	63090
	11511	85390
	11512	76830
	11513	41520
	11514	19180
	11515	19980
	11516	28140
	11517	34490
	11518	37670
	11519	39680
	11520	39060
	11521	38130
	11522	63530
	11523	123400
	11524	145700
	11525	95530
	11526	42630
	11527	22880
	11528	17090
	11529	14750
	11530	14440
	11531	15920
	11532	17420
	11533	21250
	11534	45440
	11535	107800
	11536	145400
	11537	93270
	11538	23710
	11539	2400
	11540	6728
	11541	21880
	11542	36870
	11543	36180
	11544	33800
	11545	49080
	11546	80240
	11547	146300
	11548	204800
	11549	157900
	11550	64240
	11551	22960
	11552	16080
	11553	14340
	11554	14030
	11555	13620
	11556	13280
	11557	14410
	11558	18170
	11559	24900
	11560	46270
	11561	78010
	11562	74710
	11563	37740
	11564	17000
	11565	16230
	11566	15730
	11567	11710
	11568	7677
	11569	6578
	11570	8084
	11571	15040
	11572	46750
	11573	129500
	11574	196100
	11575	157100
	11576	84260
	11577	53960
	11578	38500
	11579	28120
	11580	29800
	11581	33830
	11582	31670
	11583	23960
	11584	21260
	11585	40620
	11586	70330
	11587	78200
	11588	68060
	11589	60650
	11590	59070
	11591	52730
	11592	37520
	11593	22710
	11594	14190
	11595	11960
	11596	19690
	11597	51540
	11598	106100
	11599	134300
	11600	102000
	11601	48770
	11602	18480
	11603	10420
	11604	10410
	11605	12450
	11606	15460
	11607	19020
	11608	26390
	11609	69320
	11610	132200
	11611	135500
	11612	85960
	11613	39180
	11614	12480
	11615	3735
	11616	1827
	11617	1268
	11618	1571
	11619	3310
	11620	9169
	11621	24800
	11622	57100
	11623	116200
	11624	148400
	11625	101800
	11626	46740
	11627	27400
	11628	18830
	11629	12540
	11630	7832
	11631	6276
	11632	11060
	11633	21200
	11634	29930
	11635	31240
	11636	25010
	11637	19840
	11638	20240
	11639	21130
	11640	19990
	11641	20280
	11642	28190
	11643	59730
	11644	115900
	11645	139500
	11646	100500
	11647	54320
	11648	34970
	11649	30410
	11650	33560
	11651	42260
	11652	52720
	11653	63540
	11654	102900
	11655	181900
	11656	222100
	11657	170000
	11658	90270
	11659	51510
	11660	46420
	11661	46580
	11662	42140
	11663	33490
	11664	28440
	11665	42160
	11666	71500
	11667	85980
	11668	79280
	11669	67440
	11670	51940
	11671	36830
	11672	27420
	11673	22320
	11674	23260
	11675	34860
	11676	68680
	11677	114900
	11678	131200
	11679	116000
	11680	87600
	11681	45100
	11682	14190
	11683	7479
	11684	9614
	11685	23480
	11686	64180
	11687	97950
	11688	78500
	11689	41570
	11690	28120
	11691	37050
	11692	59610
	11693	74110
	11694	65780
	11695	41200
	11696	17760
	11697	6426
	11698	3483
	11699	3657
	11700	7157
	11701	18050
	11702	69730
	11703	315100
	11704	550400
	11705	390700
	11706	122400
	11707	32560
	11708	15450
	11709	14460
	11710	17300
	11711	22810
	11712	41510
	11713	76650
	11714	98540
	11715	85510
	11716	63130
	11717	75600
	11718	109200
	11719	101800
	11720	70470
	11721	69400
	11722	92810
	11723	113800
	11724	112100
	11725	86580
	11726	59420
	11727	46020
	11728	48110
	11729	81760
	11730	147900
	11731	177200
	11732	136400
	11733	89410
	11734	68140
	11735	57930
	11736	52390
	11737	44700
	11738	33590
	11739	24620
	11740	23960
	11741	48890
	11742	88640
	11743	100500
	11744	88310
	11745	78050
	11746	73260
	11747	74680
	11748	75850
	11749	67000
	11750	50600
	11751	37680
	11752	45200
	11753	70920
	11754	76180
	11755	56220
	11756	49970
	11757	64470
	11758	74660
	11759	66350
	11760	50260
	11761	39360
	11762	34740
	11763	38930
	11764	62390
	11765	99040
	11766	112400
	11767	93090
	11768	70600
	11769	55430
	11770	44050
	11771	37970
	11772	34870
	11773	34640
	11774	39610
	11775	47280
	11776	51110
	11777	45760
	11778	35730
	11779	30420
	11780	31910
	11781	38550
	11782	53380
	11783	88810
	11784	144500
	11785	172700
	11786	135400
	11787	72810
	11788	35930
	11789	24220
	11790	18950
	11791	14580
	11792	13530
	11793	17760
	11794	37140
	11795	100600
	11796	208000
	11797	260600
	11798	188200
	11799	84300
	11800	37930
	11801	27440
	11802	23570
	11803	21620
	11804	20710
	11805	22290
	11806	26970
	11807	34750
	11808	43000
	11809	45660
	11810	42750
	11811	54170
	11812	73460
	11813	63110
	11814	40030
	11815	33660
	11816	32130
	11817	26930
	11818	19820
	11819	12660
	11820	7706
	11821	5801
	11822	8116
	11823	15300
	11824	25390
	11825	33000
	11826	38870
	11827	47510
	11828	50300
	11829	40410
	11830	25490
	11831	14630
	11832	9742
	11833	9019
	11834	15130
	11835	32870
	11836	56980
	11837	70340
	11838	62960
	11839	44030
	11840	27280
	11841	17210
	11842	12450
	11843	12120
	11844	15970
	11845	22430
	11846	29290
	11847	41850
	11848	70510
	11849	95750
	11850	87420
	11851	62010
	11852	46560
	11853	39930
	11854	36990
	11855	37670
	11856	41490
	11857	45350
	11858	47790
	11859	69970
	11860	88310
	11861	56560
	11862	21650
	11863	17190
	11864	18580
	11865	17330
	11866	14670
	11867	12220
	11868	11040
	11869	11260
	11870	11700
	11871	19130
	11872	82450
	11873	142100
	11874	90930
	11875	27180
	11876	19910
	11877	20780
	11878	17730
	11879	13590
	11880	10800
	11881	9633
	11882	10440
	11883	13810
	11884	29960
	11885	121200
	11886	230100
	11887	187200
	11888	67750
	11889	17300
	11890	10420
	11891	9909
	11892	13720
	11893	21440
	11894	29500
	11895	30370
	11896	22710
	11897	13860
	11898	9115
	11899	8637
	11900	9318
	11901	8568
	11902	7914
	11903	7971
	11904	7407
	11905	6753
	11906	7678
	11907	11650
	11908	17640
	11909	20400
	11910	16980
	11911	11280
	11912	7633
	11913	6233
	11914	5546
	11915	4435
	11916	2913
	11917	1850
	11918	1677
	11919	2638
	11920	5821
	11921	14930
	11922	51850
	11923	81320
	11924	49470
	11925	12220
	11926	5101
	11927	3961
	11928	4512
	11929	6381
	11930	9401
	11931	13920
	11932	24110
	11933	49630
	11934	75870
	11935	77440
	11936	64060
	11937	49260
	11938	36220
	11939	30020
	11940	28650
	11941	28780
	11942	28870
	11943	26590
	11944	22750
	11945	21240
	11946	23700
	11947	29720
	11948	37440
	11949	41670
	11950	38690
	11951	32490
	11952	27890
	11953	24930
	11954	22920
	11955	22790
	11956	24370
	11957	24710
	11958	23690
	11959	23540
	11960	23010
	11961	21070
	11962	20230
	11963	23170
	11964	29170
	11965	37570
	11966	51250
	11967	73920
	11968	82720
	11969	57290
	11970	30000
	11971	21450
	11972	19600
	11973	19670
	11974	20260
	11975	19540
	11976	17320
	11977	14870
	11978	15250
	11979	28320
	11980	102000
	11981	174500
	11982	132100
	11983	60380
	11984	31840
	11985	19350
	11986	15820
	11987	15940
	11988	18460
	11989	21370
	11990	23910
	11991	27610
	11992	34430
	11993	63480
	11994	153100
	11995	232700
	11996	193800
	11997	106400
	11998	57930
	11999	36850
[truncated: 8,000 more rows]

## Sheet: Fig. 2f
Fig. 2f
		N-succinamide derivatives	acetamides	N-acyl derivatives
	1	0	29271849980	43724970312
	2	23248040	4115447	3655639566
	3	380935552	0	3302242108
	4	2471477042	0	379281440
	5	1050847778	0	138294509
	6	1069534007	0	1.08674e+08

## Sheet: Fig. 2g
Fig. 2g
	time/d	N-succinamide	N-succinamide fragment	N-acyl derivative
	0.083333	40.8461	5.8719
	0.166667	38.9055	5.13588	9.74275
	0.5	33.2935	6.50169	10.3061
	1	28.2237	6.78006	8.46374
	2	27.2925	6.61672	7.41986
	3	23.0073	9.6181	7.36824
	4	23.6354	11.5667	7.61596
	7	20.4872	17.234	6.19561
	10	17.2479	23.5949	8.44553
	11	15.3659	23.9633	9.17496
	14	13.3467	24.237	6.9326
	17	10.2739	27.0853	7.58029
	22	9.72368	27.7573	8.65583

## Sheet: Fig. 3b
Fig. 3b
Represent spectra ref to Supplementary Fig. 13
	Herceptin Fab modifications by SATA 1
		Unmodified Fab	N-acyl derivative	N-succinamide derivative	Acetamides
	repeat 1	2204968	13746137	n.d.	514716
	repeat 2	n.d.	5126038	n.d.	234927
	repeat 3	n.d.	1047458	n.d.	101617
	Herceptin Fab modifications by Glc-NHS 4
		Unmodified Fab	N-acyl derivative	N-succinamide derivative	Acetamides
	repeat 1	12338844	1911704	5364783	-
	repeat 2	18773222	5055585	10559500	-
	repeat 3	12749510	1799794	4464498	-
	Herceptin Fab modifications by Sia-Gal-Glc-NHS 6
		Unmodified Fab	N-acyl derivative	N-succinamide derivative	Acetamides
	repeat 1	507570	112696	1108416	-
	repeat 2	812873	215421	2354219	-
	repeat 3	1192445	305421	3673229	-

## Sheet: Fig. 4b
Fig. 4b
	Δm [Da]	number of PSMs
	0	21806
	42.0104	7258
	131.004	4723
	173.015	1166
	84.0216	748
	262.007	444
	0.9848	401
	1.0028	251
	26.0162	237
	-18.0104	141
	97.016	138
	-15.0108	136
	42.9948	122
	-57.0218	113
	115.994	113
	3.995	112
	31.9896	109
	71.0374	101
	-17.0268	99
	115.027	88
	131.988	86
	14.0152	67
	-25.0974	67
	130.965	61
	43.014	61
	26.9996	58

## Sheet: Fig. 4c
Fig. 4c
	Δm [Da]	number of PSMs
	0	31214
	42.0104	4982
	145.019	4126
	130.008	1401
	87.9982	821
	0.9848	755
	1.0028	462
	187.03	452
	3.995	298
	31.9896	280
	290.039	195
	26.0162	181
	84.0216	174
	-18.0104	171
	71.0374	162
	-17.0268	152
	97.016	151
	115.027	151
	216.058	140
	172.019	132
	-57.0218	93
	146.004	92
	-1.0024	88
	42.9948	87
	-1.0138	85
	275.028	84

[truncated: 27 more sheets: Fig. 4d, Fig. 4e-j, Fig. 5a, Fig. 5b, Supplementary Fig. 1a, Supplementary Fig. 1b, Supplementary Fig. 1c, Supplementary Fig. 1d, Supplementary Fig. 2, 7, 8c, Supplementary Fig. 8b, Supplementary Fig. 9b, Supplementary Fig. 9c, Supplementary Fig. 10, Supplementary Fig. 11, Supplementary Fig. 12, Supplementary Fig. 13a, Supplementary Fig. 13b, Supplementary Fig. 13c, Supplementary Fig. 14a, Supplementary Fig. 14b-e and 15 …]
